# Supplementary material for: N-(2-Bromo­benz­yl)cinchoninium bromide
Source: Acta Crystallogr Sect E Struct Rep Online. 2012 Aug 31;68(Pt 9):o2803–4. doi: 10.1107/S160053681203646X (PMC3435830; doi:10.1107/S160053681203646X)
Supplement: Supplementary file 1 [file e-68-o2803-sup1.cif]

##############################################################################
#                                                                            #
# This CIF contains the data in a paper accepted for publication in          #
# Acta Crystallographica Section E. It conforms to the requirements of       #
# Notes for Authors for Acta Crystallographica Section E, and has been       #
# peer reviewed under the auspices of the IUCr Commission on Journals.       #
#                                                                            #
# Full details of the Crystallographic Information File format               #
# are given in the paper "The Crystallographic Information File (CIF):       #
# a New Standard Archive File for Crystallography" by S. R. Hall, F. H.      #
# Allen and I. D. Brown [Acta Cryst. (1991), A47, 655-685].                  #
#                                                                            #
# The current version of the core CIF dictionary is obtainable from          #
# ftp://ftp.iucr.org/pub/cif_core.dic.                                       #
#                                                                            #
# Software is freely available for graphical display of the structure(s)     #
# in this CIF. For information consult the CIF software page                 #
# http://www.iucr.org/resources/cif/software.                                #
#                                                                            #
# This file may be used for bona fide research purposes within the           #
# scientific community so long as proper attribution is given to the journal # 
# article from which it was obtained.                                        #
#                                                                            #
##############################################################################
data_global
_audit_creation_method     'form.cif (version 2.0)'
_journal_data_validation_number     ?
_journal_date_recd_electronic     2012-07-13
_journal_date_accepted     2012-08-21
_journal_name_full     'Acta Crystallographica, Section E'
_journal_year     2012
_journal_volume     68
_journal_issue      9
_journal_page_first     o2803
_journal_page_last     o2804
_journal_paper_category     QO
_journal_paper_doi     10.1107/S160053681203646X
_journal_coeditor_code     RK2374
_publ_contact_author_name     'Sk\'orska--Stania, Agnieszka'
_publ_contact_author_address
;
Faculty of Chemistry
Jagiellonian University
Ingardena 3,
30-060 Krak\'ow, Poland
;
_publ_contact_author_email     skorska@chemia.uj.edu.pl
_publ_contact_author_fax     '+48 12 6340515'
_publ_contact_author_phone     '+48 12 6632268'
_publ_section_title
;
<i>N</i>-(2-Bromobenzyl)cinchoninium bromide
;
loop_
    _publ_author_name
    _publ_author_footnote
    _publ_author_address
    'Sk\'orska-Stania, Agnieszka' ?
;
Faculty of Chemistry
Jagiellonian University
Ingardena 3, 30-060 Krak\'ow, Poland
;
    'Jezierska-Zi\;eba, Magdalena' .
;
Industrial Chemistry Research Institute
Rydygiera 8, 01-793 Warsaw, Poland
;
    'K\;akol, Barbara' .
;
Industrial Chemistry Research Institute
Rydygiera 8, 01-793 Warsaw, Poland
;
    'Fedory\'nski, Micha\/l' .
;
Faculty of Chemistry
Warsaw University of Technology,
Noakowskiego 3, 00-664 Warsaw, Poland
;
    'Oleksyn, Barbara J.' .
;
Faculty of Chemistry
Jagiellonian University
Ingardena 3, 30-060 Krak\'ow, Poland
;
_cell_special_details     ?
_refine_ls_number_constraints     0
data_I
_chemical_name_systematic
;
1-(2-Bromobenzyl)-5-ethenyl-2-[hydroxy(quinolin-4-yl)methyl]-
1-azabicyclo[2.2.2]octan-1-ium bromide
;
_chemical_name_common     'N-(2--bromobenzyl)cinchoninium bromide'
_chemical_formula_moiety     'C26 H28 Br N2 O +, Br -'
_chemical_formula_sum     'C26 H28 Br2 N2 O'
_chemical_formula_iupac     'C26 H28 Br N2 O +, Br -'
_chemical_formula_weight     544.30
_chemical_melting_point     430
_symmetry_cell_setting     orthorhombic
_symmetry_space_group_name_H-M     'P 21 21 21'
_symmetry_space_group_name_Hall     'P 2ac 2ab'
loop_
    _symmetry_equiv_pos_as_xyz
    'x, y, z'
    '-x+1/2, -y, z+1/2'
    'x+1/2, -y+1/2, -z'
    '-x, y+1/2, -z+1/2'
_cell_length_a     7.23130(10)
_cell_length_b     16.25450(10)
_cell_length_c     20.2466(2)
_cell_angle_alpha     90
_cell_angle_beta     90
_cell_angle_gamma     90
_cell_volume     2379.81(4)
_cell_formula_units_Z     4
_cell_measurement_reflns_used     3135
_cell_measurement_theta_min     0.998
_cell_measurement_theta_max     27.485
_cell_measurement_temperature     295(2)
_exptl_crystal_description     'prism'
_exptl_crystal_colour     'colourless'
_exptl_crystal_size_max     0.2
_exptl_crystal_size_mid     0.15
_exptl_crystal_size_min     0.1
_exptl_crystal_density_diffrn     1.519
_exptl_crystal_density_method     'not measured'
_exptl_crystal_F_000     1104
_exptl_absorpt_coefficient_mu     3.427
_exptl_absorpt_correction_type     multi-scan
_exptl_absorpt_process_details
                  '(<i>DENZO</i> and <i>SCALEPACK</i>; Otwinowski & Minor 1997)'
_exptl_absorpt_correction_T_min     0.5473
_exptl_absorpt_correction_T_max     0.7256
_exptl_special_details     ?
_diffrn_ambient_temperature     295(2)
_diffrn_radiation_type     'MoK\a'
_diffrn_radiation_wavelength     0.71073
_diffrn_radiation_source     'fine--focus sealed tube'
_diffrn_radiation_monochromator     'graphite'
_diffrn_measurement_device_type     'Nonius KappaCCD'
_diffrn_measurement_device     '95mm CCD camera on \k--goniostat'
_diffrn_measurement_method     'CCD rotation images, thick slices'
_diffrn_detector_area_resol_mean     9
_diffrn_reflns_number     64183
_diffrn_reflns_av_R_equivalents     0.039
_diffrn_reflns_theta_min     2.7
_diffrn_reflns_theta_max     27.52
_diffrn_reflns_theta_full     27.52
_diffrn_measured_fraction_theta_max     0.996
_diffrn_measured_fraction_theta_full     0.996
_diffrn_reflns_limit_h_min     -9
_diffrn_reflns_limit_h_max     9
_diffrn_reflns_limit_k_min     -20
_diffrn_reflns_limit_k_max     21
_diffrn_reflns_limit_l_min     -26
_diffrn_reflns_limit_l_max     26
_diffrn_reflns_reduction_process     ?
_refine_special_details     ?
_reflns_number_total     5437
_reflns_number_gt     4879
_reflns_threshold_expression     >2\s(I)
_refine_ls_structure_factor_coef     Fsqd
_refine_ls_matrix_type     full
_refine_ls_R_factor_all     0.0407
_refine_ls_R_factor_gt     0.0335
_refine_ls_wR_factor_ref     0.071
_refine_ls_goodness_of_fit_ref     1.064
_refine_ls_restrained_S_all     1.064
_refine_ls_number_reflns     5437
_refine_ls_number_parameters     283
_refine_ls_number_restraints     0
_refine_ls_hydrogen_treatment     mixed
_refine_ls_weighting_scheme     calc
_refine_ls_weighting_details
         'calc w=1/[\s^2^(Fo^2^)+(0.0230P)^2^+1.5842P] where P=(Fo^2^+2Fc^2^)/3'
_atom_sites_solution_hydrogens     difmap
_atom_sites_solution_primary     direct
_atom_sites_solution_secondary     difmap
_refine_ls_shift/su_max     0.001
_refine_ls_shift/su_mean     0.000
_refine_diff_density_max     0.396
_refine_diff_density_min     -0.422
_refine_ls_extinction_method     'none'
_refine_ls_extinction_coef     0
_refine_ls_abs_structure_details     'Flack (1983), 2320 Friedel pairs'
_refine_ls_abs_structure_Flack     0.020(8)
loop_
    _atom_type_symbol
    _atom_type_description
    _atom_type_scat_dispersion_real
    _atom_type_scat_dispersion_imag
    _atom_type_scat_source
    'C' 'C' 0.0033 0.0016
                         'International Tables Vol C Tables 4.2.6.8 and 6.1.1.4'
    'H' 'H' 0.0000 0.0000
                         'International Tables Vol C Tables 4.2.6.8 and 6.1.1.4'
    'N' 'N' 0.0061 0.0033
                         'International Tables Vol C Tables 4.2.6.8 and 6.1.1.4'
    'O' 'O' 0.0106 0.0060
                         'International Tables Vol C Tables 4.2.6.8 and 6.1.1.4'
    'Br' 'Br' -0.2901 2.4595
                         'International Tables Vol C Tables 4.2.6.8 and 6.1.1.4'
_computing_data_collection     '<i>COLLECT</i> (Nonius, 1998)'
_computing_cell_refinement     '<i>SCALEPACK</i> (Otwinowski & Minor, 1997)'
_computing_data_reduction
                  '<i>DENZO</i> and <i>SCALEPACK</i> (Otwinowski & Minor, 1997)'
_computing_structure_solution     '<i>SHELXS97</i> (Sheldrick, 2008)'
_computing_structure_refinement     '<i>SHELXL97</i> (Sheldrick, 2008)'
_computing_molecular_graphics     '<i>ORTEP-3</i>  (Farrugia, 1997)'
_computing_publication_material     '<i>WinGX</i> (Farrugia, 1999)'
loop_
    _atom_site_type_symbol
    _atom_site_label
    _atom_site_fract_x
    _atom_site_fract_y
    _atom_site_fract_z
    _atom_site_U_iso_or_equiv
    _atom_site_adp_type
    _atom_site_calc_flag
    _atom_site_refinement_flags
    _atom_site_occupancy
    _atom_site_disorder_assembly
    _atom_site_disorder_group
    C C1B 0.1042(4) 0.78679(16) 0.82411(13) 0.0396(6) Uani d . 1 . .
    H H1BA -0.0247 0.7713 0.8194 0.048 Uiso calc R 1 . .
    H H1BB 0.1776 0.7374 0.8182 0.048 Uiso calc R 1 . .
    C C2B 0.1337(4) 0.81793(16) 0.89340(13) 0.0393(6) Uani d . 1 . .
    C C3B -0.0039(4) 0.85398(19) 0.93115(14) 0.0508(7) Uani d . 1 . .
    C C4B 0.0243(5) 0.8774(2) 0.99629(16) 0.0647(9) Uani d . 1 . .
    H H4BA -0.0705 0.9017 1.0204 0.078 Uiso calc R 1 . .
    C C5B 0.1937(5) 0.8641(3) 1.02470(16) 0.0701(11) Uani d . 1 . .
    H H5BA 0.2148 0.8804 1.0681 0.084 Uiso calc R 1 . .
    C C6B 0.3319(5) 0.8269(2) 0.98952(16) 0.0643(9) Uani d . 1 . .
    H H6BA 0.4461 0.8174 1.0092 0.077 Uiso calc R 1 . .
    C C7B 0.3019(4) 0.8036(2) 0.92451(15) 0.0497(7) Uani d . 1 . .
    H H7BA 0.3964 0.7777 0.9012 0.06 Uiso calc R 1 . .
    C C2 0.0284(4) 0.92222(15) 0.77020(13) 0.0426(6) Uani d . 1 . .
    H H2A 0.0258 0.9448 0.8146 0.051 Uiso calc R 1 . .
    H H2B -0.0967 0.9064 0.7584 0.051 Uiso calc R 1 . .
    C C3 0.0976(5) 0.98821(17) 0.72183(15) 0.0514(8) Uani d . 1 . .
    H H3 0.167 1.0292 0.7472 0.062 Uiso calc R 1 . .
    C C4 0.2313(5) 0.94693(18) 0.67445(15) 0.0528(7) Uani d . 1 . .
    H H4 0.2626 0.9844 0.6382 0.063 Uiso calc R 1 . .
    C C5 0.4058(4) 0.92317(19) 0.71277(18) 0.0577(8) Uani d . 1 . .
    H H5A 0.4749 0.9723 0.7243 0.069 Uiso calc R 1 . .
    H H5B 0.484 0.8886 0.6855 0.069 Uiso calc R 1 . .
    C C6 0.3508(4) 0.87670(18) 0.77580(14) 0.0453(7) Uani d . 1 . .
    H H6A 0.4327 0.8302 0.7824 0.054 Uiso calc R 1 . .
    H H6B 0.3613 0.9128 0.8138 0.054 Uiso calc R 1 . .
    C C7 0.1435(5) 0.86819(19) 0.64724(13) 0.0534(8) Uani d . 1 . .
    H H7A 0.2132 0.8489 0.6093 0.064 Uiso calc R 1 . .
    H H7B 0.0178 0.8793 0.6331 0.064 Uiso calc R 1 . .
    C C8 0.1433(4) 0.80217(16) 0.70143(13) 0.0395(6) Uani d . 1 . .
    H H8 0.2581 0.7706 0.6967 0.047 Uiso calc R 1 . .
    C C9 -0.0178(4) 0.74086(17) 0.69529(13) 0.0427(6) Uani d . 1 . .
    H H9 0.0001 0.696 0.727 0.051 Uiso calc R 1 . .
    C C10 -0.0719(7) 1.0313(2) 0.6916(2) 0.0775(11) Uani d . 1 . .
    H H10 -0.1767 1.033 0.7182 0.093 Uiso calc R 1 . .
    C C11 -0.0879(8) 1.0640(3) 0.6368(2) 0.1018(16) Uani d . 1 . .
    H H11A 0.0116 1.0645 0.6077 0.122 Uiso calc R 1 . .
    H H11B -0.1995 1.0881 0.6247 0.122 Uiso calc R 1 . .
    C C14 -0.1798(7) 0.6905(3) 0.52105(18) 0.0800(13) Uani d . 1 . .
    H H14 -0.2847 0.7015 0.496 0.096 Uiso calc R 1 . .
    C C15 -0.1729(6) 0.7227(2) 0.58609(17) 0.0644(9) Uani d . 1 . .
    H H15 -0.2684 0.7557 0.6018 0.077 Uiso calc R 1 . .
    C C16 -0.0262(5) 0.70516(17) 0.62510(14) 0.0487(7) Uani d . 1 . .
    C C17 0.1183(5) 0.65446(18) 0.59904(14) 0.0508(7) Uani d . 1 . .
    C C18 0.2769(5) 0.62946(19) 0.63382(17) 0.0600(9) Uani d . 1 . .
    H H18 0.2882 0.643 0.6783 0.072 Uiso calc R 1 . .
    C C19 0.4150(6) 0.5857(2) 0.6038(2) 0.0775(11) Uani d . 1 . .
    H H19 0.5204 0.5712 0.6274 0.093 Uiso calc R 1 . .
    C C20 0.3970(7) 0.5627(3) 0.5368(2) 0.0876(14) Uani d . 1 . .
    H H20 0.4914 0.5335 0.5163 0.105 Uiso calc R 1 . .
    C C21 0.2452(8) 0.5826(2) 0.50268(19) 0.0803(12) Uani d . 1 . .
    H H21 0.2351 0.5664 0.4588 0.096 Uiso calc R 1 . .
    C C22 0.1005(6) 0.6277(2) 0.53171(16) 0.0637(10) Uani d . 1 . .
    Br Br2 -0.24868(5) 0.86541(3) 0.898389(19) 0.07787(13) Uani d . 1 . .
    N N1 0.1527(3) 0.84692(14) 0.76881(10) 0.0357(5) Uani d . 1 . .
    N N13 -0.0494(6) 0.6463(2) 0.49364(14) 0.0778(9) Uani d . 1 . .
    O O12 -0.1842(3) 0.78260(13) 0.71029(12) 0.0520(5) Uani d . 1 . .
    H H12 -0.255(6) 0.750(2) 0.7269(17) 0.062 Uiso d . 1 . .
    Br Br1 0.55118(5) 0.661427(19) 0.789365(17) 0.05560(9) Uani d . 1 . .
loop_
    _atom_site_aniso_label
    _atom_site_aniso_U_11
    _atom_site_aniso_U_22
    _atom_site_aniso_U_33
    _atom_site_aniso_U_12
    _atom_site_aniso_U_13
    _atom_site_aniso_U_23
    C1B 0.0480(16) 0.0380(14) 0.0328(13) 0.0005(11) 0.0036(11) 0.0000(11)
    C2B 0.0437(14) 0.0398(15) 0.0344(13) -0.0034(11) 0.0035(12) -0.0023(11)
    C3B 0.0480(16) 0.0590(19) 0.0454(15) -0.0050(13) 0.0062(12) -0.0073(13)
    C4B 0.068(2) 0.082(2) 0.0445(16) -0.0092(19) 0.0197(16) -0.0180(16)
    C5B 0.083(3) 0.090(3) 0.0379(16) -0.018(2) 0.0009(16) -0.0157(17)
    C6B 0.059(2) 0.086(3) 0.0477(17) -0.008(2) -0.0115(16) -0.0009(18)
    C7B 0.0453(17) 0.0621(18) 0.0418(15) 0.0010(14) 0.0006(12) 0.0023(14)
    C2 0.0485(15) 0.0354(13) 0.0441(15) 0.0065(12) 0.0015(12) -0.0036(10)
    C3 0.065(2) 0.0362(13) 0.0526(18) -0.0020(13) 0.0017(15) 0.0007(12)
    C4 0.069(2) 0.0422(15) 0.0477(16) -0.0098(16) 0.0070(16) 0.0069(13)
    C5 0.0567(19) 0.0487(16) 0.068(2) -0.0120(13) 0.0198(17) -0.0014(16)
    C6 0.0425(14) 0.0407(14) 0.0527(17) -0.0032(12) 0.0038(13) -0.0053(13)
    C7 0.080(2) 0.0486(16) 0.0316(13) -0.0104(17) 0.0094(14) 0.0025(12)
    C8 0.0498(15) 0.0366(13) 0.0320(13) -0.0022(11) 0.0054(12) -0.0038(11)
    C9 0.0507(16) 0.0405(13) 0.0369(14) -0.0038(12) -0.0004(12) -0.0043(11)
    C10 0.105(3) 0.055(2) 0.072(2) 0.013(2) 0.007(2) 0.0189(17)
    C11 0.101(4) 0.117(4) 0.088(3) 0.040(3) -0.004(3) 0.014(3)
    C14 0.109(3) 0.082(3) 0.049(2) 0.001(2) -0.027(2) -0.0106(19)
    C15 0.077(2) 0.069(2) 0.0479(18) 0.0013(19) -0.0131(17) -0.0070(16)
    C16 0.067(2) 0.0406(14) 0.0389(14) -0.0069(14) -0.0031(14) -0.0022(11)
    C17 0.075(2) 0.0375(14) 0.0400(14) -0.0082(14) 0.0042(14) -0.0044(13)
    C18 0.081(3) 0.0424(16) 0.0566(18) -0.0025(18) 0.0016(17) -0.0104(14)
    C19 0.085(3) 0.059(2) 0.089(3) 0.011(2) 0.005(2) -0.014(2)
    C20 0.113(4) 0.068(2) 0.082(3) 0.015(3) 0.031(3) -0.017(2)
    C21 0.122(4) 0.063(2) 0.056(2) 0.006(3) 0.015(3) -0.0161(18)
    C22 0.100(3) 0.0491(17) 0.0424(16) -0.0123(19) 0.0058(17) -0.0077(14)
    Br2 0.04306(16) 0.1171(3) 0.0734(2) 0.0077(2) 0.01098(18) -0.0085(2)
    N1 0.0380(11) 0.0334(11) 0.0357(11) -0.0020(10) 0.0027(9) -0.0019(9)
    N13 0.115(3) 0.073(2) 0.0450(14) -0.002(2) -0.0107(18) -0.0150(14)
    O12 0.0477(11) 0.0548(12) 0.0536(12) -0.0049(9) 0.0028(11) -0.0070(11)
    Br1 0.05621(17) 0.04800(15) 0.06259(17) 0.00830(15) 0.00511(16) 0.00209(15)
_geom_special_details
;
 All s.u.'s (except the s.u. in the dihedral angle between two l.s. planes)
 are estimated using the full covariance matrix. The cell s.u.'s are taken
 into account individually in the estimation of s.u.'s in distances, angles
 and torsion angles; correlations between s.u.'s in cell parameters are only
 used when they are defined by crystal symmetry. An approximate (isotropic)
 treatment of cell s.u.'s is used for estimating s.u.'s involving l.s. planes.
;
loop_
    _geom_bond_atom_site_label_1
    _geom_bond_atom_site_label_2
    _geom_bond_site_symmetry_2
    _geom_bond_distance
    _geom_bond_publ_flag
    C1B C2B . 1.507(4) ?
    C1B N1 . 1.527(3) ?
    C1B H1BA . 0.97 ?
    C1B H1BB . 0.97 ?
    C2B C3B . 1.385(4) ?
    C2B C7B . 1.390(4) ?
    C3B C4B . 1.388(4) ?
    C3B Br2 . 1.899(3) ?
    C4B C5B . 1.370(5) ?
    C4B H4BA . 0.93 ?
    C5B C6B . 1.368(5) ?
    C5B H5BA . 0.93 ?
    C6B C7B . 1.387(4) ?
    C6B H6BA . 0.93 ?
    C7B H7BA . 0.93 ?
    C2 N1 . 1.519(3) ?
    C2 C3 . 1.536(4) ?
    C2 H2A . 0.97 ?
    C2 H2B . 0.97 ?
    C3 C4 . 1.518(4) ?
    C3 C10 . 1.539(5) ?
    C3 H3 . 0.98 ?
    C4 C5 . 1.531(5) ?
    C4 C7 . 1.531(4) ?
    C4 H4 . 0.98 ?
    C5 C6 . 1.535(4) ?
    C5 H5A . 0.97 ?
    C5 H5B . 0.97 ?
    C6 N1 . 1.519(3) ?
    C6 H6A . 0.97 ?
    C6 H6B . 0.97 ?
    C7 C8 . 1.535(4) ?
    C7 H7A . 0.97 ?
    C7 H7B . 0.97 ?
    C8 C9 . 1.538(4) ?
    C8 N1 . 1.548(3) ?
    C8 H8 . 0.98 ?
    C9 O12 . 1.414(4) ?
    C9 C16 . 1.536(4) ?
    C9 H9 . 0.98 ?
    C10 C11 . 1.235(6) ?
    C10 H10 . 0.93 ?
    C11 H11A . 0.93 ?
    C11 H11B . 0.93 ?
    C14 N13 . 1.309(5) ?
    C14 C15 . 1.418(5) ?
    C14 H14 . 0.93 ?
    C15 C16 . 1.353(5) ?
    C15 H15 . 0.93 ?
    C16 C17 . 1.432(5) ?
    C17 C18 . 1.406(5) ?
    C17 C22 . 1.437(4) ?
    C18 C19 . 1.369(5) ?
    C18 H18 . 0.93 ?
    C19 C20 . 1.413(6) ?
    C19 H19 . 0.93 ?
    C20 C21 . 1.336(7) ?
    C20 H20 . 0.93 ?
    C21 C22 . 1.405(6) ?
    C21 H21 . 0.93 ?
    C22 N13 . 1.364(5) ?
    O12 H12 . 0.81(4) ?
loop_
    _geom_angle_atom_site_label_1
    _geom_angle_atom_site_label_2
    _geom_angle_atom_site_label_3
    _geom_angle_site_symmetry_1
    _geom_angle_site_symmetry_3
    _geom_angle
    _geom_angle_publ_flag
    C2B C1B N1 . . 115.8(2) ?
    C2B C1B H1BA . . 108.3 ?
    N1 C1B H1BA . . 108.3 ?
    C2B C1B H1BB . . 108.3 ?
    N1 C1B H1BB . . 108.3 ?
    H1BA C1B H1BB . . 107.4 ?
    C3B C2B C7B . . 116.8(3) ?
    C3B C2B C1B . . 123.7(3) ?
    C7B C2B C1B . . 119.3(3) ?
    C2B C3B C4B . . 122.3(3) ?
    C2B C3B Br2 . . 121.2(2) ?
    C4B C3B Br2 . . 116.3(2) ?
    C5B C4B C3B . . 119.2(3) ?
    C5B C4B H4BA . . 120.4 ?
    C3B C4B H4BA . . 120.4 ?
    C4B C5B C6B . . 120.3(3) ?
    C4B C5B H5BA . . 119.9 ?
    C6B C5B H5BA . . 119.9 ?
    C5B C6B C7B . . 120.0(3) ?
    C5B C6B H6BA . . 120 ?
    C7B C6B H6BA . . 120 ?
    C6B C7B C2B . . 121.4(3) ?
    C6B C7B H7BA . . 119.3 ?
    C2B C7B H7BA . . 119.3 ?
    N1 C2 C3 . . 111.0(2) ?
    N1 C2 H2A . . 109.4 ?
    C3 C2 H2A . . 109.4 ?
    N1 C2 H2B . . 109.4 ?
    C3 C2 H2B . . 109.4 ?
    H2A C2 H2B . . 108 ?
    C4 C3 C2 . . 107.6(2) ?
    C4 C3 C10 . . 117.2(3) ?
    C2 C3 C10 . . 108.2(3) ?
    C4 C3 H3 . . 107.9 ?
    C2 C3 H3 . . 107.9 ?
    C10 C3 H3 . . 107.9 ?
    C3 C4 C5 . . 108.4(3) ?
    C3 C4 C7 . . 109.4(3) ?
    C5 C4 C7 . . 108.3(3) ?
    C3 C4 H4 . . 110.2 ?
    C5 C4 H4 . . 110.2 ?
    C7 C4 H4 . . 110.2 ?
    C4 C5 C6 . . 109.4(2) ?
    C4 C5 H5A . . 109.8 ?
    C6 C5 H5A . . 109.8 ?
    C4 C5 H5B . . 109.8 ?
    C6 C5 H5B . . 109.8 ?
    H5A C5 H5B . . 108.2 ?
    N1 C6 C5 . . 108.9(2) ?
    N1 C6 H6A . . 109.9 ?
    C5 C6 H6A . . 109.9 ?
    N1 C6 H6B . . 109.9 ?
    C5 C6 H6B . . 109.9 ?
    H6A C6 H6B . . 108.3 ?
    C4 C7 C8 . . 109.1(2) ?
    C4 C7 H7A . . 109.9 ?
    C8 C7 H7A . . 109.9 ?
    C4 C7 H7B . . 109.9 ?
    C8 C7 H7B . . 109.9 ?
    H7A C7 H7B . . 108.3 ?
    C7 C8 C9 . . 113.3(3) ?
    C7 C8 N1 . . 107.6(2) ?
    C9 C8 N1 . . 114.1(2) ?
    C7 C8 H8 . . 107.1 ?
    C9 C8 H8 . . 107.1 ?
    N1 C8 H8 . . 107.1 ?
    O12 C9 C16 . . 110.3(2) ?
    O12 C9 C8 . . 108.4(2) ?
    C16 C9 C8 . . 110.5(2) ?
    O12 C9 H9 . . 109.2 ?
    C16 C9 H9 . . 109.2 ?
    C8 C9 H9 . . 109.2 ?
    C11 C10 C3 . . 128.9(5) ?
    C11 C10 H10 . . 115.6 ?
    C3 C10 H10 . . 115.6 ?
    C10 C11 H11A . . 120 ?
    C10 C11 H11B . . 120 ?
    H11A C11 H11B . . 120 ?
    N13 C14 C15 . . 124.8(4) ?
    N13 C14 H14 . . 117.6 ?
    C15 C14 H14 . . 117.6 ?
    C16 C15 C14 . . 119.4(4) ?
    C16 C15 H15 . . 120.3 ?
    C14 C15 H15 . . 120.3 ?
    C15 C16 C17 . . 118.6(3) ?
    C15 C16 C9 . . 119.4(3) ?
    C17 C16 C9 . . 122.0(3) ?
    C18 C17 C16 . . 125.3(3) ?
    C18 C17 C22 . . 117.4(3) ?
    C16 C17 C22 . . 117.3(3) ?
    C19 C18 C17 . . 121.5(3) ?
    C19 C18 H18 . . 119.2 ?
    C17 C18 H18 . . 119.2 ?
    C18 C19 C20 . . 119.8(4) ?
    C18 C19 H19 . . 120.1 ?
    C20 C19 H19 . . 120.1 ?
    C21 C20 C19 . . 120.5(4) ?
    C21 C20 H20 . . 119.7 ?
    C19 C20 H20 . . 119.7 ?
    C20 C21 C22 . . 121.4(4) ?
    C20 C21 H21 . . 119.3 ?
    C22 C21 H21 . . 119.3 ?
    N13 C22 C21 . . 118.1(3) ?
    N13 C22 C17 . . 122.7(3) ?
    C21 C22 C17 . . 119.2(4) ?
    C2 N1 C6 . . 107.4(2) ?
    C2 N1 C1B . . 111.48(19) ?
    C6 N1 C1B . . 110.6(2) ?
    C2 N1 C8 . . 111.7(2) ?
    C6 N1 C8 . . 105.9(2) ?
    C1B N1 C8 . . 109.60(19) ?
    C14 N13 C22 . . 117.1(3) ?
    C9 O12 H12 . . 108(3) ?
loop_
    _geom_torsion_atom_site_label_1
    _geom_torsion_atom_site_label_2
    _geom_torsion_atom_site_label_3
    _geom_torsion_atom_site_label_4
    _geom_torsion_site_symmetry_1
    _geom_torsion_site_symmetry_2
    _geom_torsion_site_symmetry_3
    _geom_torsion_site_symmetry_4
    _geom_torsion
    _geom_torsion_publ_flag
    N1 C1B C2B C3B . . . . 94.4(3) ?
    N1 C1B C2B C7B . . . . -91.9(3) ?
    C7B C2B C3B C4B . . . . 2.0(5) ?
    C1B C2B C3B C4B . . . . 175.8(3) ?
    C7B C2B C3B Br2 . . . . -172.6(2) ?
    C1B C2B C3B Br2 . . . . 1.3(4) ?
    C2B C3B C4B C5B . . . . -0.4(5) ?
    Br2 C3B C4B C5B . . . . 174.4(3) ?
    C3B C4B C5B C6B . . . . -1.1(6) ?
    C4B C5B C6B C7B . . . . 0.9(6) ?
    C5B C6B C7B C2B . . . . 0.8(6) ?
    C3B C2B C7B C6B . . . . -2.2(5) ?
    C1B C2B C7B C6B . . . . -176.3(3) ?
    N1 C2 C3 C4 . . . . 16.7(3) ?
    N1 C2 C3 C10 . . . . 144.2(3) ?
    C2 C3 C4 C5 . . . . -68.9(3) ?
    C10 C3 C4 C5 . . . . 169.1(3) ?
    C2 C3 C4 C7 . . . . 49.0(3) ?
    C10 C3 C4 C7 . . . . -73.0(3) ?
    C3 C4 C5 C6 . . . . 49.8(3) ?
    C7 C4 C5 C6 . . . . -68.8(3) ?
    C4 C5 C6 N1 . . . . 17.4(3) ?
    C3 C4 C7 C8 . . . . -73.6(3) ?
    C5 C4 C7 C8 . . . . 44.4(3) ?
    C4 C7 C8 C9 . . . . 150.5(3) ?
    C4 C7 C8 N1 . . . . 23.3(3) ?
    C7 C8 C9 O12 . . . . -69.4(3) ?
    N1 C8 C9 O12 . . . . 54.2(3) ?
    C7 C8 C9 C16 . . . . 51.5(3) ?
    N1 C8 C9 C16 . . . . 175.1(2) ?
    C4 C3 C10 C11 . . . . -29.2(6) ?
    C2 C3 C10 C11 . . . . -150.9(5) ?
    N13 C14 C15 C16 . . . . -2.8(7) ?
    C14 C15 C16 C17 . . . . 0.2(5) ?
    C14 C15 C16 C9 . . . . 179.4(3) ?
    O12 C9 C16 C15 . . . . 5.8(4) ?
    C8 C9 C16 C15 . . . . -114.0(3) ?
    O12 C9 C16 C17 . . . . -175.1(3) ?
    C8 C9 C16 C17 . . . . 65.0(3) ?
    C15 C16 C17 C18 . . . . -178.6(3) ?
    C9 C16 C17 C18 . . . . 2.3(5) ?
    C15 C16 C17 C22 . . . . 2.1(4) ?
    C9 C16 C17 C22 . . . . -177.0(3) ?
    C16 C17 C18 C19 . . . . -175.3(3) ?
    C22 C17 C18 C19 . . . . 4.1(5) ?
    C17 C18 C19 C20 . . . . -1.9(6) ?
    C18 C19 C20 C21 . . . . -0.6(7) ?
    C19 C20 C21 C22 . . . . 0.8(7) ?
    C20 C21 C22 N13 . . . . 179.5(4) ?
    C20 C21 C22 C17 . . . . 1.5(6) ?
    C18 C17 C22 N13 . . . . 178.3(3) ?
    C16 C17 C22 N13 . . . . -2.3(5) ?
    C18 C17 C22 C21 . . . . -3.8(5) ?
    C16 C17 C22 C21 . . . . 175.6(3) ?
    C3 C2 N1 C6 . . . . 49.6(3) ?
    C3 C2 N1 C1B . . . . 170.9(2) ?
    C3 C2 N1 C8 . . . . -66.1(3) ?
    C5 C6 N1 C2 . . . . -68.9(3) ?
    C5 C6 N1 C1B . . . . 169.2(2) ?
    C5 C6 N1 C8 . . . . 50.5(3) ?
    C2B C1B N1 C2 . . . . -64.3(3) ?
    C2B C1B N1 C6 . . . . 55.2(3) ?
    C2B C1B N1 C8 . . . . 171.6(2) ?
    C7 C8 N1 C2 . . . . 41.8(3) ?
    C9 C8 N1 C2 . . . . -84.9(3) ?
    C7 C8 N1 C6 . . . . -74.9(3) ?
    C9 C8 N1 C6 . . . . 158.5(2) ?
    C7 C8 N1 C1B . . . . 165.8(2) ?
    C9 C8 N1 C1B . . . . 39.1(3) ?
    C15 C14 N13 C22 . . . . 2.6(6) ?
    C21 C22 N13 C14 . . . . -177.9(4) ?
    C17 C22 N13 C14 . . . . 0.0(6) ?
    H12 O12 C9 C8 . . . . -149(3) ?
loop_
    _geom_hbond_atom_site_label_D
    _geom_hbond_atom_site_label_H
    _geom_hbond_atom_site_label_A
    _geom_hbond_site_symmetry_A
    _geom_hbond_distance_DH
    _geom_hbond_distance_HA
    _geom_hbond_distance_DA
    _geom_hbond_angle_DHA
    _geom_hbond_publ_flag
    O12 H12 Br1 1_455 0.81(4) 2.38(4) 3.179(2) 173(3) y
    C2 H2A Br2 . 0.97 2.91 3.406(3) 112.7 y
    C2 H2B O12 . 0.97 2.32 2.997(4) 126 y
    C6 H6A Br1 . 0.97 2.88 3.797(3) 158.7 y
    C7 H7B O12 . 0.97 2.65 3.030(4) 103.4 ?
    C15 H15 O12 . 0.93 2.32 2.697(4) 103.7 ?
    C18 H18 Br1 . 0.93 2.96 3.758(4) 144.7 y
