# Supplementary material for: N-(2-Bromo­benz­yl)cinchoninium bromide
Source: Acta Crystallogr Sect E Struct Rep Online. 2012 Aug 31;68(Pt 9):o2803–4. doi: 10.1107/S160053681203646X (PMC3435830; doi:10.1107/S160053681203646X)
Supplement: Supplementary file 2 [file e-68-o2803-Isup2.hkl]

# 
# h,k,l, Fc-squared, Fo-squared, sigma(Fo-squared) and status flag 
# 
data_I
_shelx_title ' import in P 21 21 21' 
_shelx_refln_list_code          4 
_shelx_F_calc_maximum      218.85 
_exptl_crystal_F_000      1104.00 
_reflns_d_resolution_high  0.7692 
 
loop_ 
 _symmetry_equiv_pos_as_xyz 
 'x, y, z' 
 '-x+1/2, -y, z+1/2' 
 'x+1/2, -y+1/2, -z' 
 '-x, y+1/2, -z+1/2' 
 
_cell_length_a     7.2313 
_cell_length_b    16.2545 
_cell_length_c    20.2466 
_cell_angle_alpha  90.000 
_cell_angle_beta   90.000 
_cell_angle_gamma  90.000 
 
_shelx_F_squared_multiplier     1.000 
 
loop_ 
 _refln_index_h 
 _refln_index_k 
 _refln_index_l 
 _refln_F_squared_calc 
 _refln_F_squared_meas 
 _refln_F_squared_sigma 
 _refln_observed_status 
   2   0   0      242.90      244.17      3.23 o 
   6   0   0     1689.72     1733.71     21.96 o 
   8   0   0      193.96      177.63     15.50 o 
   1   1   0      187.42      183.45      1.94 o 
   2   1   0     3104.27     3002.34     19.38 o 
   3   1   0    11171.63    11532.01     68.47 o 
   4   1   0     5198.31     5426.56     33.59 o 
   5   1   0      493.82      497.38      5.17 o 
   6   1   0       34.31       28.42      1.94 o 
   7   1   0     1611.83     1641.34     23.25 o 
   8   1   0       66.14       87.85     12.27 o 
   9   1   0       25.09       20.67     11.63 o 
   1   2   0    16311.27    16389.49    131.77 o 
   2   2   0      151.56      131.13      1.94 o 
   3   2   0     1677.59     1488.90      9.69 o 
   4   2   0      138.10      122.08      1.94 o 
   5   2   0      258.23      271.94      3.88 o 
   6   2   0      221.20      197.01      3.88 o 
   7   2   0       94.55      105.29      5.81 o 
   8   2   0       20.73       18.73      9.69 o 
   9   2   0       36.02       39.40     10.98 o 
   1   3   0     1761.88     1902.30     12.27 o 
   2   3   0      528.64      518.05      4.52 o 
   3   3   0    28556.82    28703.74    192.49 o 
   4   3   0       58.40       50.38      1.29 o 
   5   3   0      269.61      291.97      3.88 o 
   6   3   0      477.50      468.95      6.46 o 
   7   3   0     2988.16     2979.73     39.40 o 
   8   3   0       97.53       94.31      9.04 o 
   9   3   0       28.87       19.38      9.69 o 
   1   4   0     3916.64     3751.63     24.55 o 
   2   4   0     1066.28     1131.69      7.11 o 
   4   4   0     4790.11     4447.96     32.94 o 
   5   4   0      402.03      409.53      5.81 o 
   6   4   0     1432.57     1428.82     17.44 o 
   7   4   0       29.82       27.78      7.11 o 
   8   4   0      251.03      263.54     10.34 o 
   9   4   0       78.43       52.97     10.34 o 
   1   5   0    17049.56    17358.41    109.16 o 
   2   5   0     7656.47     8083.32     51.03 o 
   3   5   0       16.45       20.67      1.94 o 
   4   5   0     1975.02     1926.20     15.50 o 
   5   5   0     1207.49     1163.99     11.63 o 
   6   5   0      395.96      397.90      7.75 o 
   7   5   0      155.74      150.50      6.46 o 
   8   5   0      144.91      140.82      9.04 o 
   9   5   0       30.25       38.76     10.34 o 
   0   6   0    16836.36    16737.66    156.32 o 
   1   6   0     1329.10     1265.40      8.40 o 
   2   6   0      626.13      648.53      4.52 o 
   3   6   0      643.41      755.75      6.46 o 
   4   6   0      130.48      101.41      3.23 o 
   5   6   0      836.76      817.76      9.69 o 
   6   6   0      164.43      190.55      5.81 o 
   7   6   0       18.25       27.13      6.46 o 
   8   6   0       21.93        8.40      8.40 o 
   9   6   0        0.02      -18.09     18.09 o 
   1   7   0     1197.57     1223.41      8.40 o 
   2   7   0     4247.99     4519.01     29.07 o 
   3   7   0     7263.75     7089.22     50.38 o 
   4   7   0     1612.02     1661.36     16.15 o 
   5   7   0      217.87      224.14      5.17 o 
   6   7   0      219.15      185.39      6.46 o 
   7   7   0     1277.92     1339.68     20.67 o 
   8   7   0        7.24       16.79      9.04 o 
   0   8   0      389.68      388.86      5.17 o 
   1   8   0     3612.91     3510.05     23.25 o 
   2   8   0     2467.89     2414.53     17.44 o 
   3   8   0     1215.03     1169.16      9.69 o 
   4   8   0     1685.14     1688.49     16.15 o 
   5   8   0       79.80       85.91      5.17 o 
   6   8   0      112.71      133.71      7.11 o 
   7   8   0       35.37       18.73      7.75 o 
   8   8   0      267.96      246.75     10.98 o 
   1   9   0     1626.59     1683.97     11.63 o 
   2   9   0     1556.60     1612.27     12.92 o 
   3   9   0      185.33      160.19      3.23 o 
   4   9   0       61.65       49.09      3.88 o 
   5   9   0     1497.59     1554.14     19.38 o 
   6   9   0       78.84      116.92      6.46 o 
   7   9   0      166.62      158.26      8.40 o 
   8   9   0        1.18        5.17     10.98 o 
   0  10   0     6408.99     6442.63     68.47 o 
   1  10   0     1892.87     1986.27     16.15 o 
   2  10   0      403.92      410.17      5.81 o 
   3  10   0      887.33      866.85      9.69 o 
   4  10   0     1097.19     1080.66     14.21 o 
   5  10   0      100.63       57.49      5.17 o 
   6  10   0      151.77      173.76      9.04 o 
   7  10   0        1.48       -3.23      7.75 o 
   8  10   0        3.36       19.38      9.69 o 
   1  11   0     1566.62     1566.41     14.86 o 
   2  11   0      818.70      831.97      9.04 o 
   3  11   0      119.64      124.02      3.88 o 
   4  11   0      229.25      217.04      5.17 o 
   5  11   0      324.29      279.69      8.40 o 
   6  11   0      883.85      852.64     15.50 o 
   7  11   0      108.66      124.67      9.04 o 
   8  11   0       58.32       87.20     11.63 o 
   0  12   0      135.55      115.62      4.52 o 
   1  12   0      359.82      346.23      5.17 o 
   2  12   0     3948.22     3925.39     38.11 o 
   3  12   0       56.93       80.74      3.88 o 
   4  12   0       17.98       17.44      5.81 o 
   5  12   0      225.43      211.22      9.04 o 
   6  12   0       15.58        4.52      8.40 o 
   7  12   0        1.41      -10.34     10.98 o 
   1  13   0        2.02        1.94      3.23 o 
   2  13   0      262.04      204.12      5.17 o 
   3  13   0      787.08      767.38     10.98 o 
   4  13   0      184.73      196.37      7.11 o 
   5  13   0      635.44      659.51     14.21 o 
   6  13   0       93.10       67.82      9.04 o 
   7  13   0       84.71      114.33     10.34 o 
   0  14   0     1602.64     1646.51     29.07 o 
   1  14   0     1347.57     1404.28     18.09 o 
   2  14   0       59.20       63.30      4.52 o 
   3  14   0      430.96      361.73      8.40 o 
   4  14   0       72.90       80.74      6.46 o 
   5  14   0        3.89       13.56     10.34 o 
   6  14   0        6.30       31.01      9.69 o 
   7  14   0       22.64       38.11     10.98 o 
   1  15   0      139.68      156.96      7.11 o 
   2  15   0      119.78      117.56      7.11 o 
   3  15   0       19.29       10.34      5.81 o 
   4  15   0       57.99       70.41      9.69 o 
   5  15   0      539.55      592.33     15.50 o 
   6  15   0       31.64       39.40     10.98 o 
   0  16   0      266.36      251.27     13.56 o 
   1  16   0       31.80       32.94      7.11 o 
   2  16   0      694.16      703.43     12.92 o 
   3  16   0       38.69       31.01      8.40 o 
   4  16   0        9.52        7.11     10.98 o 
   5  16   0       15.70      -11.63     11.63 o 
   6  16   0        0.00       -5.17     10.98 o 
   1  17   0       22.54       34.88      8.40 o 
   2  17   0      144.60      120.79      7.75 o 
   3  17   0        3.53        2.58      8.40 o 
   4  17   0      237.64      242.23     12.27 o 
   5  17   0        0.54       -9.04     11.63 o 
   0  18   0       14.51       22.61     12.92 o 
   1  18   0      105.85      144.05      9.04 o 
   2  18   0       95.96      109.16      9.04 o 
   3  18   0        9.44       10.34     10.98 o 
   4  18   0        9.27        3.23     10.34 o 
   1  19   0       74.52       83.97      9.04 o 
   2  19   0        4.64       14.86     10.98 o 
   3  19   0       21.22       24.55     12.92 o 
   4  19   0      160.39      140.82     14.21 o 
   0  20   0        0.54      -14.86     14.86 o 
   1  20   0      244.74      271.94     10.98 o 
   2  20   0        7.87        8.40     11.63 o 
   3  20   0       48.54       50.38     13.56 o 
   2   0   1     3789.73     3611.46     23.90 o 
   3   0   1     4855.99     4889.14     29.71 o 
   4   0   1     1177.38     1224.06      8.40 o 
   5   0   1      120.82      171.17      3.23 o 
   6   0   1      187.14      169.88      3.88 o 
   7   0   1      694.07      592.33     10.98 o 
   8   0   1       26.08       49.74     10.34 o 
   9   0   1      131.62      153.09     12.92 o 
  -9   1   1       39.92       53.61     12.27 o 
  -8   1   1      125.39      142.11     11.63 o 
  -7   1   1      144.09      164.07      6.46 o 
  -6   1   1      824.99      824.87      9.04 o 
  -5   1   1     7216.09     7184.17     54.91 o 
  -4   1   1     3871.36     3842.71     24.55 o 
  -3   1   1     1108.12     1076.14      7.75 o 
  -2   1   1     2434.28     2621.23     16.79 o 
   1   1   1      591.79      644.00      5.17 o 
   2   1   1     2431.55     2619.94     16.79 o 
   3   1   1      904.02      886.88      5.81 o 
   4   1   1     3774.36     3729.03     23.90 o 
   5   1   1     7023.74     7075.01     56.84 o 
   6   1   1      862.69      868.15      9.69 o 
   7   1   1      120.38      151.80      5.81 o 
   8   1   1      138.82      166.65     10.98 o 
   9   1   1       33.66       35.53     12.27 o 
  -9   2   1      168.74      166.01     14.21 o 
  -8   2   1      854.60      900.44     20.67 o 
  -7   2   1     1052.33     1050.95     16.15 o 
  -6   2   1       64.11       62.01      3.88 o 
  -5   2   1     1636.15     1583.20     12.92 o 
  -4   2   1       43.22       38.11      1.29 o 
  -3   2   1     9245.34     9278.96     61.36 o 
  -2   2   1    21137.75    20849.08    151.15 o 
  -1   2   1      180.48      164.72      1.94 o 
   0   2   1     3376.61     3032.05     31.01 o 
   1   2   1      130.01      146.63      1.29 o 
   2   2   1    21344.18    21042.22    143.40 o 
   3   2   1     8607.66     8651.11     52.97 o 
   4   2   1       21.99       19.38      1.29 o 
   5   2   1     1529.21     1462.41     12.27 o 
   6   2   1       22.39       28.42      1.94 o 
   7   2   1     1197.33     1234.40     18.09 o 
   8   2   1      883.02      865.56     19.38 o 
   9   2   1      173.26      160.84     15.50 o 
  -9   3   1       15.19       27.13     10.34 o 
  -8   3   1      103.39       97.54      9.69 o 
  -7   3   1      217.54      234.48      8.40 o 
  -6   3   1     1718.05     1737.58     19.38 o 
  -5   3   1      251.72      273.23      3.88 o 
  -4   3   1     5841.53     5978.20     41.34 o 
  -3   3   1     2975.74     2993.94     19.38 o 
  -2   3   1     1880.07     1979.17     12.92 o 
  -1   3   1    16634.29    16899.79    111.10 o 
   0   3   1      813.19      711.18      5.17 o 
   1   3   1    18653.34    18990.06    124.02 o 
   2   3   1     1800.72     1906.18     12.27 o 
   3   3   1     2892.32     2893.18     18.73 o 
   4   3   1     5505.72     5628.74     38.76 o 
   5   3   1      200.47      222.20      3.23 o 
   6   3   1     1431.57     1432.05     14.86 o 
   7   3   1      183.64      184.09      7.11 o 
   8   3   1       85.93      102.06      7.75 o 
   9   3   1       24.69       52.32     12.92 o 
  -9   4   1       51.53       49.09     10.98 o 
  -8   4   1      155.16      169.88      9.69 o 
  -7   4   1      190.55      197.66      7.75 o 
  -6   4   1      253.98      221.56      5.17 o 
  -5   4   1       79.98       92.37      3.23 o 
  -4   4   1     1361.96     1446.91     11.63 o 
  -3   4   1     1276.66     1202.74      9.04 o 
  -2   4   1     8921.85     9009.60     58.13 o 
  -1   4   1    12498.13    12442.14     83.97 o 
   0   4   1     1254.73     1410.09      9.69 o 
   1   4   1    12084.66    11951.87     74.93 o 
   2   4   1     8454.02     8499.31     53.61 o 
   3   4   1     1133.29     1066.45      7.75 o 
   4   4   1     1224.70     1278.32     10.34 o 
   5   4   1       79.83       85.26      3.23 o 
   6   4   1      239.49      205.41      4.52 o 
   7   4   1      163.30      173.11      6.46 o 
   8   4   1      165.64      176.34      9.04 o 
   9   4   1       44.58       51.68     10.98 o 
  -9   5   1       40.22       49.09     11.63 o 
  -8   5   1      131.45      154.38      9.04 o 
  -7   5   1       21.20       22.61      6.46 o 
  -6   5   1      944.43      895.28     12.92 o 
  -5   5   1     7726.75     7723.53     70.41 o 
  -4   5   1     3669.33     3718.04     29.07 o 
  -3   5   1      894.71      899.15      7.11 o 
  -2   5   1     3109.69     3048.85     18.09 o 
  -1   5   1     2562.01     2488.82     16.15 o 
   0   5   1    15982.96    15792.00    106.58 o 
   1   5   1     2811.88     2710.37     16.15 o 
   2   5   1     3691.64     3661.85     23.90 o 
   3   5   1      863.47      865.56      6.46 o 
   4   5   1     3363.00     3418.97     26.48 o 
   5   5   1     7526.78     7515.54     67.18 o 
   6   5   1      706.14      682.12      9.04 o 
   7   5   1       27.47       25.19      5.81 o 
   8   5   1      125.47      140.17      8.40 o 
   9   5   1       38.71       18.73     14.21 o 
  -9   6   1      115.66       98.83     20.67 o 
  -8   6   1      143.27      130.48      9.04 o 
  -7   6   1      703.93      721.52     12.92 o 
  -6   6   1      210.01      222.85      5.81 o 
  -5   6   1      783.08      769.96      9.04 o 
  -4   6   1      553.70      578.12      7.11 o 
  -3   6   1     6219.84     6324.42     42.63 o 
  -2   6   1      289.66      256.44      2.58 o 
  -1   6   1     5456.01     5162.37     34.88 o 
   0   6   1      122.95      116.27      1.94 o 
   1   6   1     5883.97     5615.82     34.23 o 
   3   6   1     5637.57     5750.82     38.76 o 
   4   6   1      528.26      526.44      5.81 o 
   5   6   1     1034.17      994.75     12.92 o 
   6   6   1      168.31      185.39      6.46 o 
   7   6   1      722.19      726.69     11.63 o 
   8   6   1      145.25      144.05      8.40 o 
   9   6   1      108.00       63.95     17.44 o 
  -8   7   1      133.53      136.29      9.69 o 
  -7   7   1      243.05      250.63      7.75 o 
  -6   7   1      394.25      390.15      7.75 o 
  -5   7   1      504.33      481.23      7.11 o 
  -4   7   1     2615.80     2770.45     25.19 o 
  -3   7   1     2025.87     1977.88     13.56 o 
  -2   7   1      842.04      890.75      6.46 o 
  -1   7   1     2872.40     2809.20     18.73 o 
   0   7   1      297.35      291.32      3.23 o 
   1   7   1     2670.29     2628.99     16.15 o 
   2   7   1      829.03      884.30      5.81 o 
   3   7   1     1904.06     1828.66     13.56 o 
   4   7   1     2587.61     2764.63     25.84 o 
   5   7   1      508.29      487.04      7.75 o 
   6   7   1      397.03      383.04      8.40 o 
   7   7   1      254.33      261.61      8.40 o 
   8   7   1      144.67      145.98      9.69 o 
  -8   8   1      242.69      245.46     12.92 o 
  -7   8   1      221.95      216.39      9.04 o 
  -6   8   1      105.15       94.95      7.11 o 
  -5   8   1      171.37      173.11      5.81 o 
  -4   8   1      189.39      207.35      4.52 o 
  -3   8   1     1000.02      966.33      8.40 o 
  -2   8   1     4650.05     4573.27     30.36 o 
  -1   8   1      525.37      512.88      4.52 o 
   0   8   1     5464.71     5730.80     38.76 o 
   1   8   1      519.23      510.29      4.52 o 
   2   8   1     4206.05     4097.86     27.13 o 
   3   8   1      912.87      889.46      7.75 o 
   4   8   1      166.44      177.63      3.88 o 
   5   8   1      175.08      187.97      5.17 o 
   6   8   1       87.14       87.85      6.46 o 
   7   8   1      229.22      235.77      9.04 o 
   8   8   1      241.69      229.96     10.34 o 
  -8   9   1       85.90       95.60     10.98 o 
  -7   9   1        8.14       -7.75      7.75 o 
  -6   9   1      488.65      525.80      9.69 o 
  -5   9   1      967.66      972.14     12.27 o 
  -4   9   1     4825.05     4823.25     51.68 o 
  -3   9   1       88.25       73.64      2.58 o 
  -2   9   1     2008.86     1941.70     16.15 o 
  -1   9   1      535.47      516.11      5.17 o 
   0   9   1     1744.09     1697.54     12.27 o 
   1   9   1      456.34      427.61      3.88 o 
   2   9   1     1980.03     1901.01     14.86 o 
   3   9   1       62.55       58.78      2.58 o 
   4   9   1     4867.28     4862.01     51.03 o 
   5   9   1      957.01      978.60     13.56 o 
   6   9   1      492.09      512.23     10.98 o 
   7   9   1        6.82       -2.58      8.40 o 
   8   9   1       62.24       90.43     10.34 o 
  -8  10   1       11.51       15.50     11.63 o 
  -7  10   1       86.74       86.56      8.40 o 
  -6  10   1      303.81      321.03      9.04 o 
  -5  10   1      269.78      275.17      7.11 o 
  -4  10   1       58.17       48.45      2.58 o 
  -3  10   1      546.28      527.73      7.11 o 
  -2  10   1       33.44       32.94      2.58 o 
  -1  10   1     3121.88     3132.17     26.48 o 
   0  10   1     3369.17     3282.03     26.48 o 
   1  10   1     2932.28     2970.04     23.90 o 
   2  10   1       45.23       39.40      3.23 o 
   3  10   1      503.75      495.44      6.46 o 
   4  10   1       81.74       65.24      2.58 o 
   5  10   1      230.83      222.85      7.11 o 
   6  10   1      282.44      291.97      8.40 o 
   7  10   1       92.67       76.22      8.40 o 
   8  10   1       12.56        8.40     10.34 o 
  -8  11   1       17.24       16.79     12.27 o 
  -7  11   1       92.63       99.48      9.69 o 
  -6  11   1       33.17       49.09      7.11 o 
  -5  11   1      585.83      598.79     11.63 o 
  -4  11   1       31.08       24.55      2.58 o 
  -3  11   1     1573.97     1591.60     17.44 o 
  -2  11   1      171.54      167.95      3.88 o 
  -1  11   1      359.22      331.37      5.17 o 
   0  11   1       18.47        9.69      2.58 o 
   1  11   1      267.06      242.87      3.88 o 
   2  11   1      135.28      133.71      3.88 o 
   3  11   1     1463.40     1457.25     16.79 o 
   4  11   1       23.73       21.32      2.58 o 
   5  11   1      550.31      571.01     11.63 o 
   6  11   1       27.94       29.71      7.11 o 
   7  11   1       96.00      118.85      9.69 o 
   8  11   1       21.01       40.05     12.27 o 
  -7  12   1      174.38      176.34     12.92 o 
  -6  12   1       19.56       19.38      8.40 o 
  -5  12   1       68.27       69.12      7.11 o 
  -4  12   1       90.86      124.02      5.81 o 
  -3  12   1      366.18      389.50      6.46 o 
  -2  12   1      732.97      727.98      9.04 o 
  -1  12   1     2279.47     2249.82     21.96 o 
   0  12   1       34.83       51.68      3.23 o 
   1  12   1     2313.54     2300.20     22.61 o 
   2  12   1      735.92      718.93      9.04 o 
   3  12   1      405.58      401.13      6.46 o 
   4  12   1       77.93      100.77      5.17 o 
   5  12   1       55.83       51.68      7.75 o 
   6  12   1       23.95       34.23      7.11 o 
   7  12   1      198.53      197.66     11.63 o 
  -7  13   1       25.58       52.32     14.21 o 
  -6  13   1      131.51      142.11     10.34 o 
  -5  13   1       36.16       12.27      7.11 o 
  -4  13   1      656.30      704.72     12.27 o 
  -3  13   1      593.20      591.68      9.04 o 
  -2  13   1      421.69      412.76      7.11 o 
  -1  13   1      145.59      149.21      3.88 o 
   0  13   1       14.64       10.98      3.23 o 
   1  13   1      174.17      180.22      4.52 o 
   2  13   1      406.60      396.61      6.46 o 
   3  13   1      611.21      600.73      9.69 o 
   4  13   1      594.94      634.32     12.27 o 
   5  13   1       25.70       32.94      9.69 o 
   6  13   1      147.24      153.09      9.04 o 
   7  13   1       25.41       35.53     11.63 o 
  -7  14   1        1.87       16.15     12.27 o 
  -6  14   1       52.26       27.13      9.69 o 
  -5  14   1       86.97       79.45     10.34 o 
  -4  14   1       61.77       78.16      7.11 o 
  -3  14   1       35.71       31.65      5.17 o 
  -2  14   1      290.10      298.43      6.46 o 
  -1  14   1      217.55      215.74      5.17 o 
   0  14   1     2221.95     2229.15     25.19 o 
   1  14   1      175.33      167.95      6.46 o 
   2  14   1      329.93      343.64      7.75 o 
   3  14   1       36.37       22.61      5.81 o 
   4  14   1       61.96       80.10      9.04 o 
   5  14   1       74.08       77.51      9.04 o 
   6  14   1       39.45       57.49     11.63 o 
   7  14   1        3.98       -0.65     10.98 o 
  -6  15   1       99.28      105.29     12.27 o 
  -5  15   1       42.74       50.38     10.34 o 
  -4  15   1      501.04      453.45     12.27 o 
  -3  15   1       25.95       38.76      6.46 o 
  -2  15   1      495.20      496.73     10.34 o 
  -1  15   1       53.21       51.68      5.17 o 
   0  15   1       13.74       12.92      4.52 o 
   1  15   1       43.23       53.61      5.81 o 
   2  15   1      497.25      511.59     10.34 o 
   3  15   1       24.24       14.86      6.46 o 
   4  15   1      465.20      426.97     12.92 o 
   5  15   1       36.66       28.42     10.34 o 
   6  15   1      100.95      117.56     11.63 o 
  -6  16   1       36.71       26.48     10.98 o 
  -5  16   1        9.65        5.17     10.34 o 
  -4  16   1       10.48       -7.11     10.34 o 
  -3  16   1      447.53      481.23     12.27 o 
  -2  16   1      163.42      146.63      7.75 o 
  -1  16   1      340.72      359.14      9.04 o 
   0  16   1      855.45      888.17     14.86 o 
   1  16   1      363.22      390.15      9.04 o 
   2  16   1      156.74      160.19      7.11 o 
   3  16   1      407.72      435.37     10.34 o 
   4  16   1       18.26        9.04     10.98 o 
   5  16   1        6.81       21.96     10.98 o 
   6  16   1       30.64       26.48     12.27 o 
  -5  17   1       82.93      112.39     12.27 o 
  -4  17   1        9.45       36.82     10.98 o 
  -3  17   1      499.35      545.18     13.56 o 
  -2  17   1       94.38       98.18      7.11 o 
  -1  17   1      177.51      174.40      9.04 o 
   0  17   1       25.40       21.96      7.75 o 
   1  17   1      169.66      175.05      8.40 o 
   2  17   1      106.99      120.15      7.11 o 
   3  17   1      483.76      510.94     12.92 o 
   4  17   1       11.49        5.17     10.98 o 
   5  17   1       78.04       49.09     11.63 o 
  -4  18   1        5.99       14.86     10.98 o 
  -3  18   1      112.60       93.02     10.34 o 
  -2  18   1      162.77      195.07     10.34 o 
  -1  18   1      343.91      348.16     11.63 o 
   0  18   1      199.16      213.81      9.69 o 
   1  18   1      322.73      306.18     10.34 o 
   2  18   1      167.59      206.70      9.69 o 
   3  18   1      110.26      105.93     10.98 o 
   4  18   1        5.75       19.38     10.98 o 
  -4  19   1       87.96       68.47     12.92 o 
  -3  19   1       21.35       10.98     12.27 o 
  -2  19   1       38.29       47.80     10.34 o 
  -1  19   1       31.99       52.32      9.69 o 
   0  19   1        5.19       31.01     10.34 o 
   1  19   1       32.36       45.86      9.04 o 
   2  19   1       49.76       49.74      9.04 o 
   3  19   1       17.23       23.90     12.92 o 
   4  19   1       84.53      101.41     14.21 o 
  -2  20   1      103.88      124.02     13.56 o 
  -1  20   1        6.40       34.88     11.63 o 
   0  20   1      101.12      113.69     10.98 o 
   1  20   1        2.26       20.67      9.04 o 
   2  20   1       92.31      105.29     12.92 o 
   0  21   1        0.03      -10.34     10.34 o 
   1   0   2    19928.50    19347.27    204.12 o 
   2   0   2    15221.20    14490.43     94.31 o 
   3   0   2     4324.33     4320.06     27.13 o 
   4   0   2      720.99      795.80      5.81 o 
   5   0   2     7604.49     7465.80     57.49 o 
   6   0   2       12.22       10.34      3.23 o 
   7   0   2     1086.99     1072.26     15.50 o 
   8   0   2      269.43      270.65     12.92 o 
   9   0   2      264.83      267.42     16.15 o 
  -9   1   2      104.61      140.82     14.86 o 
  -8   1   2      471.03      523.21     16.15 o 
  -7   1   2       51.24       48.45      5.17 o 
  -6   1   2      870.91      870.73      9.04 o 
  -5   1   2     1116.02     1090.35      9.69 o 
  -4   1   2     3581.70     3570.77     23.25 o 
  -3   1   2     2009.64     2216.87     15.50 o 
  -2   1   2    11504.15    11349.85     72.99 o 
  -1   1   2    13732.35    13349.69    102.70 o 
   1   1   2    13196.42    12696.64    100.12 o 
   2   1   2    12643.20    12438.91     83.97 o 
   3   1   2     1663.95     1855.15     12.27 o 
   4   1   2     3635.08     3617.28     23.90 o 
   5   1   2     1367.48     1340.33     11.63 o 
   6   1   2      895.43      882.36      9.69 o 
   7   1   2       29.83       25.84      5.17 o 
   8   1   2      456.77      479.94     14.86 o 
   9   1   2      106.05      105.29     14.86 o 
  -9   2   2      142.70      114.98     11.63 o 
  -8   2   2       33.67       24.55     10.34 o 
  -7   2   2      111.63      120.79      7.75 o 
  -6   2   2      737.67      738.31      9.04 o 
  -5   2   2      319.76      337.18      3.88 o 
  -4   2   2      270.49      200.24      2.58 o 
  -3   2   2      153.48      106.58      8.40 o 
  -2   2   2     4163.53     4183.77     26.48 o 
  -1   2   2    12085.57    11975.77     84.62 o 
   0   2   2      182.43      215.74      2.58 o 
   1   2   2    14050.43    13976.90     94.95 o 
   2   2   2     4612.35     4641.10     30.36 o 
   3   2   2       75.13       52.32      1.29 o 
   4   2   2      233.92      161.49      1.94 o 
   5   2   2      342.55      366.25      3.88 o 
   6   2   2      672.62      668.55      7.75 o 
   7   2   2       99.44      112.39      7.75 o 
   8   2   2       31.80       41.99     10.98 o 
   9   2   2      144.01      127.25     12.92 o 
  -9   3   2      110.41      131.77     10.98 o 
  -8   3   2      756.86      742.19     16.79 o 
  -7   3   2       40.93       54.91      6.46 o 
  -6   3   2      938.51      961.81     12.27 o 
  -5   3   2     2014.23     1975.94     16.15 o 
  -4   3   2     1904.46     1921.03     14.21 o 
  -3   3   2     3354.40     3472.59     22.61 o 
  -2   3   2    11284.79    10869.27     71.05 o 
  -1   3   2     4340.50     4688.90     29.71 o 
   0   3   2    26009.09    25203.38    173.11 o 
   1   3   2     5644.08     5726.92    240.94 o 
   2   3   2    11862.34    11486.15     73.64 o 
   3   3   2     3580.49     3706.42     22.61 o 
   4   3   2     2106.40     2137.42     14.86 o 
   5   3   2     2290.88     2271.78     18.73 o 
   6   3   2      829.40      843.60      9.69 o 
   7   3   2       24.27       21.96      5.81 o 
   8   3   2      791.79      737.67     14.86 o 
   9   3   2      103.83      135.00     13.56 o 
  -9   4   2      247.41      227.37     12.27 o 
  -8   4   2      187.38      187.97     10.34 o 
  -7   4   2      489.46      478.64     10.34 o 
  -6   4   2      481.42      465.72      7.75 o 
  -5   4   2     3795.91     3710.94     30.36 o 
  -4   4   2      781.36      808.72      7.11 o 
  -2   4   2     1377.68     1545.09     62.66 o 
  -1   4   2    47895.25    48028.40    359.79 o 
   0   4   2     5797.13     5772.14     40.05 o 
   1   4   2    47271.81    47381.16    332.66 o 
   2   4   2     1880.99     1787.97     10.98 o 
   3   4   2     1847.03     1978.52     12.27 o 
   4   4   2      588.87      665.97      8.40 o 
   5   4   2     3934.87     3817.52     31.01 o 
   6   4   2      470.04      480.58      7.11 o 
   7   4   2      485.97      487.04      9.69 o 
   8   4   2      214.80      193.78      9.69 o 
   9   4   2      275.42      277.76     14.86 o 
  -9   5   2       25.19       51.03     12.27 o 
  -8   5   2      128.22      132.42      9.69 o 
  -7   5   2       65.90       65.89      7.11 o 
  -6   5   2     1236.96     1240.21     14.86 o 
  -5   5   2      505.77      508.36      7.11 o 
  -4   5   2     1875.98     1870.65     15.50 o 
  -3   5   2     1303.49     1335.16      9.04 o 
  -2   5   2     2455.69     2514.01     15.50 o 
  -1   5   2     8541.07     8568.43     55.55 o 
   0   5   2      918.79     1019.30      7.11 o 
   1   5   2     7724.35     7718.37     50.38 o 
   2   5   2     2267.65     2316.35     14.86 o 
   3   5   2     1483.24     1527.65      9.69 o 
   4   5   2     2037.62     2057.33     16.79 o 
   5   5   2      579.91      578.12      7.11 o 
   6   5   2     1194.82     1205.97     14.21 o 
   7   5   2       97.11       99.48      6.46 o 
   8   5   2      112.29      129.19      8.40 o 
   9   5   2       21.52       27.78     12.92 o 
  -8   6   2      139.88      154.38     10.34 o 
  -7   6   2        5.96       13.56      7.11 o 
  -6   6   2      123.21      127.25      5.81 o 
  -5   6   2     1605.82     1568.35     16.15 o 
  -4   6   2       78.03      102.70      3.88 o 
  -3   6   2     1240.21     1286.72      8.40 o 
  -2   6   2     2068.06     2001.78     12.92 o 
  -1   6   2     2292.59     2198.14     15.50 o 
   0   6   2     1466.76     1457.25      9.69 o 
   1   6   2     2061.79     1974.65     12.27 o 
   2   6   2     1925.26     1881.63     11.63 o 
   3   6   2     1311.56     1368.75      9.04 o 
   4   6   2       70.27      106.58      3.88 o 
   5   6   2     1337.57     1311.26     13.56 o 
   6   6   2      151.35      145.98      5.81 o 
   7   6   2        4.94       12.92      6.46 o 
   8   6   2      143.29      135.65      7.75 o 
  -8   7   2      413.66      432.14     12.92 o 
  -7   7   2      273.04      236.41      8.40 o 
  -6   7   2      789.85      812.60     11.63 o 
  -5   7   2      190.27      206.06      5.81 o 
  -4   7   2     1936.52     1896.49     18.73 o 
  -3   7   2      192.61      187.32      2.58 o 
  -2   7   2    13678.00    14338.63     89.79 o 
  -1   7   2     1734.06     1747.27     11.63 o 
   0   7   2      534.18      405.65      3.88 o 
   1   7   2     1581.15     1594.19     10.34 o 
   2   7   2    14830.08    15475.49     93.66 o 
   3   7   2      216.25      209.29      2.58 o 
   4   7   2     2089.79     2026.32     20.67 o 
   5   7   2      292.02      286.80      5.81 o 
   6   7   2      797.47      793.22     11.63 o 
   7   7   2      268.08      246.75      7.75 o 
   8   7   2      387.18      387.57     12.92 o 
  -8   8   2        3.61       -4.52     10.34 o 
  -7   8   2      293.56      293.26     10.98 o 
  -6   8   2      308.90      277.11      7.11 o 
  -5   8   2      426.69      426.97      7.11 o 
  -4   8   2      833.98      841.02      9.69 o 
  -3   8   2     2593.53     2430.04     20.02 o 
  -2   8   2      574.25      571.66     11.63 o 
  -1   8   2     8231.28     8250.62     52.97 o 
   0   8   2      756.25      848.77      6.46 o 
   1   8   2     8758.13     8877.83     60.72 o 
   2   8   2      426.17      450.87      3.88 o 
   3   8   2     2656.29     2475.90     19.38 o 
   4   8   2      734.44      755.11      8.40 o 
   5   8   2      516.36      514.17      7.75 o 
   6   8   2      323.12      278.40      7.75 o 
   7   8   2      296.34      301.01      9.69 o 
   8   8   2        3.06       14.86      8.40 o 
  -8   9   2       11.13       35.53     11.63 o 
  -7   9   2      236.68      233.19      9.69 o 
  -6   9   2      211.85      199.60      7.75 o 
  -5   9   2      858.26      833.91     12.27 o 
  -4   9   2      605.98      615.58      7.75 o 
  -3   9   2      846.22      881.71      9.69 o 
  -2   9   2      133.35      116.92      2.58 o 
  -1   9   2     1117.08     1141.38      8.40 o 
   0   9   2     2659.62     2695.52     19.38 o 
   1   9   2     1067.83     1074.85      8.40 o 
   2   9   2      176.40      157.61      2.58 o 
   3   9   2      919.51      981.19      9.69 o 
   4   9   2      614.09      633.67      7.75 o 
   5   9   2     1058.59     1043.84     13.56 o 
   6   9   2      176.28      178.93      7.75 o 
   7   9   2      227.66      229.96      9.69 o 
   8   9   2        5.54        9.04      9.04 o 
  -8  10   2       59.70       54.26     12.92 o 
  -7  10   2       10.96       10.34      9.69 o 
  -6  10   2       28.50       38.11      6.46 o 
  -5  10   2      726.72      742.83     12.27 o 
  -4  10   2      422.07      376.58      7.11 o 
  -3  10   2      547.86      566.49      7.11 o 
  -2  10   2      489.37      434.72      5.81 o 
  -1  10   2     3442.84     3402.18     29.07 o 
   0  10   2      890.01      833.91      7.75 o 
   1  10   2     3683.26     3703.19     32.94 o 
   2  10   2      619.46      568.43      6.46 o 
   3  10   2      526.54      538.72      7.11 o 
   4  10   2      454.52      410.82      6.46 o 
   5  10   2      567.73      563.91     10.34 o 
   6  10   2       34.83       62.66      7.75 o 
   7  10   2       16.52       12.27      8.40 o 
   8  10   2       46.99       61.36     10.34 o 
  -7  11   2       82.60       54.91      9.69 o 
  -6  11   2      599.82      620.75     12.92 o 
  -5  11   2       43.93       25.19      6.46 o 
  -4  11   2     1058.49     1060.64     14.21 o 
  -3  11   2      412.67      411.47      6.46 o 
  -2  11   2     1077.35     1115.54     11.63 o 
  -1  11   2      157.31      138.88      3.23 o 
   0  11   2      935.97      931.45      9.04 o 
   1  11   2      145.09      120.15      3.88 o 
   2  11   2     1193.86     1204.68     12.92 o 
   3  11   2      400.23      392.73      5.81 o 
   4  11   2     1159.97     1185.30     14.21 o 
   5  11   2       49.28       31.65      6.46 o 
   6  11   2      621.26      619.46     12.92 o 
   7  11   2       78.69       66.53      9.69 o 
  -7  12   2       83.21       67.82     10.98 o 
  -6  12   2       89.59       58.78      9.69 o 
  -5  12   2       21.17       20.02      6.46 o 
  -4  12   2      232.65      238.35      7.11 o 
  -3  12   2     1629.32     1576.10     18.09 o 
  -2  12   2     1736.07     1687.85     18.09 o 
  -1  12   2      479.92      467.66      6.46 o 
   0  12   2     2105.54     2181.35     21.32 o 
   1  12   2      470.52      476.06      7.11 o 
   2  12   2     1682.13     1627.13     17.44 o 
   3  12   2     1562.52     1532.82     18.09 o 
   4  12   2      208.69      215.74      7.11 o 
   5  12   2       20.04       21.32      7.11 o 
   6  12   2       87.62       65.89      7.75 o 
   7  12   2       84.53       70.41     10.34 o 
  -7  13   2       84.46       91.72     12.27 o 
  -6  13   2       59.84       52.32      8.40 o 
  -5  13   2      485.67      494.15     11.63 o 
  -4  13   2      164.76      153.09      7.75 o 
  -3  13   2      734.60      735.08     10.98 o 
  -2  13   2      328.80      306.82      5.81 o 
  -1  13   2      391.32      385.63      5.81 o 
   0  13   2      116.93      111.10      3.23 o 
   1  13   2      321.60      313.93      6.46 o 
   2  13   2      402.62      393.38      7.75 o 
   3  13   2      796.24      784.17     12.92 o 
   4  13   2      141.50      128.54      7.11 o 
   5  13   2      466.98      494.15     11.63 o 
   6  13   2       62.63       56.20      9.69 o 
   7  13   2       80.03       48.45     10.98 o 
  -6  14   2       54.86       69.76     10.34 o 
  -5  14   2       12.11       16.79     10.98 o 
  -4  14   2      416.55      353.98      9.04 o 
  -3  14   2      203.44      206.06      7.11 o 
  -2  14   2        6.60       10.98      4.52 o 
  -1  14   2     1429.77     1505.69     16.79 o 
   0  14   2        0.65        3.23      3.88 o 
   1  14   2     1496.13     1566.41     18.73 o 
   2  14   2        0.51       21.32      5.81 o 
   3  14   2      204.64      215.10      7.11 o 
   4  14   2      362.43      309.41     10.34 o 
   5  14   2       11.42       16.79      9.69 o 
   6  14   2       60.97       75.58      9.69 o 
  -6  15   2       79.68       99.48     11.63 o 
  -5  15   2      196.84      166.01     10.98 o 
  -4  15   2      400.99      470.25     12.92 o 
  -3  15   2      110.67      104.64      6.46 o 
  -2  15   2      184.84      184.74      6.46 o 
  -1  15   2       26.73       38.11      4.52 o 
   0  15   2      638.73      662.74     10.34 o 
   1  15   2       10.58       12.27      5.81 o 
   2  15   2      183.91      157.61      7.11 o 
   3  15   2      150.23      153.73      7.11 o 
   4  15   2      402.64      474.77     12.92 o 
   5  15   2      202.06      181.51     11.63 o 
   6  15   2       68.28      113.69     10.98 o 
  -6  16   2        7.37       15.50     12.92 o 
  -5  16   2       17.03       20.02     11.63 o 
  -4  16   2       37.32       55.55     10.98 o 
  -3  16   2      169.25      196.37      9.04 o 
  -2  16   2      194.78      200.24      8.40 o 
  -1  16   2       71.80       69.76      7.11 o 
   0  16   2      783.05      832.62     12.92 o 
   1  16   2       31.45       33.59      6.46 o 
   2  16   2      222.05      247.40      8.40 o 
   3  16   2      175.85      186.03      8.40 o 
   4  16   2       27.90       23.25      9.69 o 
   5  16   2       19.45       21.32     10.34 o 
   6  16   2        9.40       34.23     12.27 o 
  -5  17   2        2.98        1.29     12.27 o 
  -4  17   2      181.31      195.72     13.56 o 
  -3  17   2       17.30       20.02      9.69 o 
  -2  17   2      144.03      167.30      7.75 o 
  -1  17   2      102.05      111.10      8.40 o 
   0  17   2       21.06       30.36      7.75 o 
   1  17   2       96.97       71.05      7.11 o 
   2  17   2      160.15      157.61      7.75 o 
   3  17   2       16.57       36.17      9.69 o 
   4  17   2      200.70      206.70     12.92 o 
   5  17   2        3.18        2.58     11.63 o 
  -4  18   2       39.31       28.42     11.63 o 
  -3  18   2       53.63       62.01      9.04 o 
  -2  18   2       22.18       18.09      7.75 o 
  -1  18   2      190.00      204.12      9.04 o 
   0  18   2      287.37      293.90     10.34 o 
   1  18   2      204.15      200.24      8.40 o 
   2  18   2       10.05        1.94      8.40 o 
   3  18   2       32.43       38.76     11.63 o 
   4  18   2       37.02       31.01     10.98 o 
  -4  19   2      120.38      106.58     14.21 o 
  -3  19   2       70.29       56.84     11.63 o 
  -2  19   2        0.00        5.81     10.34 o 
  -1  19   2       27.33       38.76      9.04 o 
   0  19   2      111.52      116.92     10.34 o 
   1  19   2       22.78       -2.58      8.40 o 
   2  19   2        2.96       20.67     10.34 o 
   3  19   2       76.82       89.14     13.56 o 
   4  19   2      118.31       96.89     14.21 o 
  -2  20   2        4.91       14.21     10.98 o 
  -1  20   2      229.52      249.33     10.98 o 
   0  20   2        2.74       -6.46     10.34 o 
   1  20   2      243.35      234.48     10.98 o 
   2  20   2        0.79        4.52     11.63 o 
   0  21   2       19.10       16.79     10.34 o 
   1   0   3     5834.29     6027.93     47.80 o 
   2   0   3     4924.29     4938.23     33.59 o 
   3   0   3     2602.07     2552.76     16.79 o 
   4   0   3     2559.84     2481.06     16.79 o 
   5   0   3       85.76       79.45      2.58 o 
   6   0   3      796.55      771.90      8.40 o 
   7   0   3       35.42       47.15      5.17 o 
   8   0   3        9.51       38.11     10.34 o 
   9   0   3       14.66       47.15     11.63 o 
  -9   1   3      184.71      142.11     12.92 o 
  -8   1   3       16.58       21.32      9.69 o 
  -7   1   3     1027.75     1078.72     16.15 o 
  -6   1   3     1149.84     1150.42     11.63 o 
  -5   1   3       70.62       74.28      2.58 o 
  -4   1   3     1011.64     1039.97      7.75 o 
  -3   1   3    12361.78    12524.82     80.10 o 
  -2   1   3     1778.49     1683.33     10.98 o 
   0   1   3     2901.64     2808.56     30.36 o 
   1   1   3     2312.99     2229.15     14.86 o 
   2   1   3     1838.91     1756.32     11.63 o 
   3   1   3    11827.73    11890.51     75.58 o 
   4   1   3      745.62      852.64     38.76 o 
   5   1   3       52.20       58.78      2.58 o 
   6   1   3     1060.05     1083.25     10.98 o 
   7   1   3      972.73      995.40     16.15 o 
   8   1   3       17.75       20.67     10.34 o 
   9   1   3      191.10      134.36     14.21 o 
  -9   2   3       18.95       12.92     11.63 o 
  -8   2   3      166.23      160.84     10.98 o 
  -7   2   3      510.95      564.55     11.63 o 
  -6   2   3     2088.39     2012.76     20.02 o 
  -5   2   3      170.08      172.47      3.23 o 
  -4   2   3    10299.63    10530.15     72.35 o 
  -3   2   3     5450.97     5568.02     35.53 o 
  -2   2   3     2321.59     2264.03     14.86 o 
  -1   2   3     7900.43     7908.27     58.78 o 
   0   2   3     3972.84     4283.89     30.36 o 
   1   2   3     7572.85     7569.15     53.61 o 
   2   2   3     2527.46     2456.52     16.15 o 
   3   2   3     5112.69     5185.63     32.30 o 
   4   2   3    10815.04    11013.96     72.35 o 
   5   2   3      223.06      213.81      3.23 o 
   6   2   3     2165.97     2072.83     20.67 o 
   7   2   3      495.31      553.57     10.98 o 
   8   2   3      167.31      149.21      9.69 o 
   9   2   3       21.05       32.30     13.56 o 
  -9   3   3      114.74      125.96     11.63 o 
  -8   3   3       56.58       47.15      9.04 o 
  -7   3   3      253.97      239.64      7.11 o 
  -6   3   3      622.74      635.61      8.40 o 
  -5   3   3      694.23      631.73      6.46 o 
  -4   3   3     2551.26     2732.98     20.67 o 
  -3   3   3     4302.59     4314.25     28.42 o 
  -2   3   3     1552.22     1623.25     10.34 o 
  -1   3   3     6035.64     6179.08     40.69 o 
   0   3   3     3857.29     3558.50     23.25 o 
   1   3   3     6427.58     6567.30     45.86 o 
   2   3   3     1338.73     1382.32      9.04 o 
   3   3   3     4315.94     4297.46     26.48 o 
   4   3   3     2501.74     2649.66     18.09 o 
   5   3   3      812.54      764.80      7.75 o 
   6   3   3      541.31      550.99      7.75 o 
   7   3   3      217.33      207.99      7.11 o 
   8   3   3       62.54       83.97      8.40 o 
   9   3   3      105.86       91.08     14.86 o 
  -9   4   3        7.86       36.17     12.92 o 
  -8   4   3        1.29       20.02     10.34 o 
  -7   4   3       40.14       63.95      6.46 o 
  -6   4   3      578.41      627.21      9.04 o 
  -5   4   3      719.27      654.34      7.75 o 
  -4   4   3     1270.42     1328.70     10.98 o 
  -3   4   3     2411.79     2417.12     16.15 o 
  -2   4   3     3480.60     3712.23     24.55 o 
  -1   4   3    14296.91    14388.37     94.31 o 
   0   4   3    14931.68    14549.21     97.54 o 
   1   4   3    13489.78    13589.98     85.91 o 
   2   4   3     2992.85     3168.99     20.02 o 
   3   4   3     2325.83     2318.93     14.86 o 
   4   4   3     1202.88     1235.69      9.69 o 
   5   4   3      665.33      624.63      7.11 o 
   6   4   3      661.00      687.28      9.04 o 
   7   4   3       23.09       34.23      6.46 o 
   8   4   3        5.62       11.63      7.75 o 
   9   4   3        3.88       -4.52     12.92 o 
  -9   5   3       88.75       74.28     13.56 o 
  -8   5   3       18.20       20.02      9.04 o 
  -7   5   3      845.75      880.42     14.21 o 
  -6   5   3      612.37      650.46     10.34 o 
  -5   5   3        0.81        5.81      1.94 o 
  -4   5   3      938.97      897.21      8.40 o 
  -3   5   3    10693.29    10996.52     69.76 o 
  -2   5   3      806.16      847.48      6.46 o 
  -1   5   3     5654.55     5484.70     33.59 o 
   0   5   3     4357.64     4273.55     28.42 o 
   1   5   3     5008.54     4806.46     29.71 o 
   2   5   3      646.29      695.68      5.17 o 
   3   5   3    11002.90    11336.93     76.87 o 
   4   5   3      878.39      840.37      7.11 o 
   5   5   3        4.36        9.69      1.94 o 
   6   5   3      562.78      574.89      8.40 o 
   7   5   3      878.13      972.14     15.50 o 
   8   5   3       11.61       23.90      7.75 o 
   9   5   3       80.61       58.78     13.56 o 
  -8   6   3      200.99      211.87      9.69 o 
  -7   6   3      112.27      136.29      7.75 o 
  -6   6   3      883.56      849.41     11.63 o 
  -5   6   3        1.28        8.40      3.88 o 
  -4   6   3     3432.06     3448.04     29.07 o 
  -3   6   3     3355.83     3440.94     23.90 o 
  -2   6   3     1158.65     1156.88      7.75 o 
  -1   6   3     7019.33     7290.11     43.92 o 
   0   6   3     7987.13     7992.89     52.32 o 
   1   6   3     7399.46     7664.75     48.45 o 
   2   6   3     1088.47     1106.50      7.75 o 
   3   6   3     3133.97     3200.00     21.32 o 
   4   6   3     3794.49     3837.54     31.65 o 
   5   6   3        1.40        1.29      3.88 o 
   6   6   3      857.22      825.51     11.63 o 
   7   6   3       98.17      111.75      7.11 o 
   8   6   3      192.06      202.83      9.69 o 
  -8   7   3      104.37       89.79     10.34 o 
  -7   7   3       18.95       26.48      6.46 o 
  -6   7   3      313.31      368.83      9.04 o 
  -5   7   3      663.84      660.80      9.04 o 
  -4   7   3      657.86      681.47      7.75 o 
  -3   7   3       33.52       32.94      1.94 o 
  -2   7   3     3090.89     3239.40     21.32 o 
   0   7   3     2822.30     2723.29     17.44 o 
   1   7   3     2139.36     2426.16     15.50 o 
   2   7   3     3781.58     3968.02     25.84 o 
   3   7   3       78.70       68.47      1.94 o 
   4   7   3      689.12      707.95      7.11 o 
   5   7   3      598.29      576.18      8.40 o 
   6   7   3      324.69      377.88      7.75 o 
   7   7   3       18.65       29.71      6.46 o 
   8   7   3      110.20      104.00      9.69 o 
  -8   8   3       10.73       25.19      9.69 o 
  -7   8   3      156.80      195.07      9.04 o 
  -6   8   3      172.06      191.20      6.46 o 
  -5   8   3      660.93      674.36      9.69 o 
  -4   8   3     1425.34     1384.90     13.56 o 
  -3   8   3     1403.57     1377.15     11.63 o 
  -2   8   3     1503.30     1606.46     10.98 o 
  -1   8   3       64.69       52.97      1.94 o 
   0   8   3    12336.16    12326.52     83.33 o 
   1   8   3       29.44       19.38      1.94 o 
   2   8   3     1438.89     1520.55     10.34 o 
   3   8   3     1347.49     1347.44     10.98 o 
   4   8   3     1388.93     1333.87     12.92 o 
   5   8   3      700.65      695.68      9.69 o 
   6   8   3      166.45      166.65      6.46 o 
   7   8   3      170.97      218.33      8.40 o 
   8   8   3       12.26       22.61      9.69 o 
  -8   9   3        6.82       37.46     13.56 o 
  -7   9   3      298.94      302.30     10.98 o 
  -6   9   3      276.99      295.84      7.75 o 
  -5   9   3       69.96       82.03      5.17 o 
  -4   9   3     1372.37     1354.54     14.21 o 
  -3   9   3     2011.53     2006.30     18.73 o 
  -2   9   3      529.48      487.69     21.96 o 
  -1   9   3     4915.34     4812.92     35.53 o 
   0   9   3      202.70      153.09      2.58 o 
   1   9   3     4945.32     4831.00     36.17 o 
   2   9   3      349.31      358.50      4.52 o 
   3   9   3     1639.72     1637.46     14.21 o 
   4   9   3     1596.50     1563.18     15.50 o 
   5   9   3       75.73       67.82      5.17 o 
   6   9   3      294.03      300.36      9.04 o 
   7   9   3      335.68      359.14      9.69 o 
   8   9   3        3.08        5.81      9.69 o 
  -8  10   3      190.92      194.43     13.56 o 
  -7  10   3       37.96       38.76     11.63 o 
  -6  10   3      242.19      273.88      9.04 o 
  -5  10   3      478.58      470.89      9.69 o 
  -4  10   3      745.29      685.99      9.04 o 
  -3  10   3      790.77      877.84      9.69 o 
  -2  10   3      681.11      701.49      7.75 o 
  -1  10   3     1500.50     1413.97     13.56 o 
   0  10   3       50.66       66.53      2.58 o 
   1  10   3     1677.56     1590.96     15.50 o 
   2  10   3      768.28      797.09      9.69 o 
   3  10   3      684.53      737.67      8.40 o 
   4  10   3      818.82      769.32      9.04 o 
   5  10   3      455.32      450.87      9.04 o 
   6  10   3      197.05      229.96      9.04 o 
   7  10   3       42.18       14.21      9.04 o 
   8  10   3      171.81      155.03     10.98 o 
  -7  11   3       45.83       41.99      9.04 o 
  -6  11   3        2.96       29.07      7.11 o 
  -5  11   3      430.40      425.68     10.98 o 
  -4  11   3      207.94      240.94      5.81 o 
  -3  11   3     1284.96     1310.62     14.86 o 
  -2  11   3      963.61      936.62     10.98 o 
  -1  11   3      551.70      574.24      7.11 o 
   0  11   3     1982.69     1967.54     18.09 o 
   1  11   3      638.82      677.59      7.75 o 
   2  11   3      956.84      909.49     10.34 o 
   3  11   3     1191.06     1204.68     13.56 o 
   4  11   3      220.63      245.46      5.17 o 
   5  11   3      497.08      480.58      9.69 o 
   6  11   3        7.67       23.25      7.75 o 
   7  11   3       35.27       71.05     10.34 o 
  -7  12   3      117.67      118.85     12.27 o 
  -6  12   3      158.69      141.46      9.04 o 
  -5  12   3       17.75       17.44      7.11 o 
  -4  12   3      784.17      811.30     13.56 o 
  -3  12   3      302.93      266.13      5.81 o 
  -2  12   3      498.97      465.08      7.11 o 
  -1  12   3      398.84      383.69      5.81 o 
   0  12   3       98.32       86.56      4.52 o 
   1  12   3      378.10      380.46      6.46 o 
   2  12   3      599.30      564.55      7.75 o 
   3  12   3      388.13      340.41      5.81 o 
   4  12   3      917.11      932.09     14.86 o 
   5  12   3       22.35        7.75      7.11 o 
   6  12   3      153.56      154.38      9.04 o 
   7  12   3      128.37      118.85      9.04 o 
  -7  13   3        3.00       21.32     11.63 o 
  -6  13   3      167.68      153.09     10.34 o 
  -5  13   3      302.97      323.62     10.98 o 
  -4  13   3      111.78       93.02      7.11 o 
  -3  13   3       40.36       38.76      5.17 o 
  -2  13   3       82.74       72.35      3.88 o 
  -1  13   3     1608.03     1622.61     18.09 o 
   0  13   3      300.51      275.82      5.17 o 
   1  13   3     1479.89     1505.69     18.09 o 
   2  13   3       43.37       38.76      3.88 o 
   3  13   3       55.11       69.12      5.17 o 
   4  13   3      164.27      183.45      8.40 o 
   5  13   3      307.85      327.49     11.63 o 
   6  13   3      189.06      175.70      9.69 o 
   7  13   3        5.16        9.04      9.69 o 
  -6  14   3        3.44       -1.29     10.34 o 
  -5  14   3      172.39      158.26     10.34 o 
  -4  14   3       23.12       31.01      7.11 o 
  -3  14   3      429.41      443.76      8.40 o 
  -2  14   3      768.10      802.26     12.27 o 
  -1  14   3      243.30      224.14      5.17 o 
   0  14   3      180.04      158.90      5.17 o 
   1  14   3      239.86      228.66      6.46 o 
   2  14   3      778.85      801.61     11.63 o 
   3  14   3      480.16      464.43      9.04 o 
   4  14   3       29.31       18.73      9.69 o 
   5  14   3      179.03      167.95     10.34 o 
   6  14   3        3.15       -3.88      9.04 o 
  -6  15   3       91.28       76.87     12.92 o 
  -5  15   3       22.45       21.96     12.92 o 
  -4  15   3      314.57      317.16     10.98 o 
  -3  15   3        6.89       21.32      5.81 o 
  -2  15   3      272.78      252.56      7.11 o 
  -1  15   3      555.99      557.45      9.04 o 
   0  15   3      245.34      256.44      7.11 o 
   1  15   3      600.97      601.37     10.98 o 
   2  15   3      275.24      264.84      7.75 o 
   3  15   3        2.52        8.40      5.81 o 
   4  15   3      269.25      293.90     12.27 o 
   5  15   3       29.97       18.09     10.98 o 
   6  15   3       95.42       81.39     10.34 o 
  -6  16   3       30.46       11.63     14.86 o 
  -5  16   3       15.72      -10.98     10.98 o 
  -4  16   3      108.66      140.82     10.34 o 
  -3  16   3      330.91      317.80     10.34 o 
  -2  16   3      596.02      569.08     10.98 o 
  -1  16   3      249.62      249.33      9.69 o 
   0  16   3      349.22      327.49      7.75 o 
   1  16   3      233.37      268.07      9.04 o 
   2  16   3      618.61      603.96     12.27 o 
   3  16   3      335.40      326.20     10.34 o 
   4  16   3      128.96      148.57     10.98 o 
   5  16   3       22.04       36.82     12.27 o 
   6  16   3       34.72       17.44     11.63 o 
  -5  17   3      159.60      158.90     14.21 o 
  -4  17   3       28.15       27.13     10.34 o 
  -3  17   3      145.02      108.52      9.69 o 
  -2  17   3      264.24      281.63      9.04 o 
  -1  17   3       94.30      111.75      8.40 o 
   0  17   3      351.05      374.65      9.69 o 
   1  17   3       95.25      122.73      7.75 o 
   2  17   3      310.95      328.14      9.69 o 
   3  17   3      153.61      140.17     10.98 o 
   4  17   3       24.03       38.11     12.27 o 
   5  17   3      169.50      158.90     15.50 o 
  -4  18   3       26.17       65.24     12.92 o 
  -3  18   3      101.02       93.02     10.34 o 
  -2  18   3      166.25      182.80      9.04 o 
  -1  18   3      204.40      209.93      9.04 o 
   0  18   3       32.71       59.43      9.04 o 
   1  18   3      223.14      245.46      9.69 o 
   2  18   3      163.05      182.80      8.40 o 
   3  18   3      121.01      138.88     11.63 o 
   4  18   3       43.65       38.76     14.21 o 
  -3  19   3        6.67       38.76     14.86 o 
  -2  19   3       14.31       12.92     10.98 o 
  -1  19   3      181.85      187.32     10.34 o 
   0  19   3       34.08       27.13      8.40 o 
   1  19   3      170.67      193.14     10.34 o 
   2  19   3       33.47       31.65     10.34 o 
   3  19   3       11.07       24.55     14.21 o 
  -2  20   3       97.84       95.60     10.98 o 
  -1  20   3       28.68       60.07     10.34 o 
   0  20   3        4.26        3.23      9.69 o 
   1  20   3       25.02       18.73      9.04 o 
   2  20   3       73.72       89.79     13.56 o 
   0   0   4     4322.08     4297.45     50.38 o 
   1   0   4      964.20      969.56      7.11 o 
   2   0   4    18216.08    18430.03    125.96 o 
   3   0   4     3971.56     3970.61     25.19 o 
   4   0   4     2430.74     2661.93     18.09 o 
   5   0   4       37.82       52.32      2.58 o 
   6   0   4     1686.90     1566.41     15.50 o 
   7   0   4      842.55      884.30     12.92 o 
   8   0   4      875.51      881.07     20.02 o 
   9   0   4       55.41       62.01     14.86 o 
  -9   1   4      143.32      138.88     13.56 o 
  -8   1   4       44.34       48.45     10.34 o 
  -7   1   4       88.41      101.41      5.17 o 
  -6   1   4     1421.43     1401.69     14.86 o 
  -5   1   4     2054.71     2089.62     17.44 o 
  -4   1   4     1509.04     1483.73     10.34 o 
  -3   1   4     3214.41     3258.78     21.96 o 
  -1   1   4    19530.86    19395.06    151.15 o 
   0   1   4    41810.43    40852.62    351.39 o 
   1   1   4    18748.04    18506.25    135.65 o 
   2   1   4       93.29       81.39      1.29 o 
   3   1   4     2601.67     2681.95     17.44 o 
   4   1   4     1696.81     1671.05     11.63 o 
   5   1   4     2230.57     2258.86     18.09 o 
   6   1   4     1375.25     1371.98     14.21 o 
   7   1   4       62.58       54.26      5.17 o 
   8   1   4       41.71       56.84     10.98 o 
   9   1   4      145.54      128.54     11.63 o 
  -9   2   4       28.06       31.65     12.27 o 
  -8   2   4      178.52      158.90     10.34 o 
  -7   2   4      156.49      151.80      6.46 o 
  -6   2   4      196.94      195.07      4.52 o 
  -5   2   4      103.23       95.60      2.58 o 
  -4   2   4     3144.02     3159.95     21.96 o 
  -3   2   4     2799.09     2980.38     18.73 o 
  -2   2   4     1481.03     1418.49      9.69 o 
  -1   2   4     2115.71     2060.56     14.86 o 
   0   2   4        9.62       14.21      1.29 o 
   1   2   4     2011.26     1959.79     13.56 o 
   2   2   4     1781.11     1736.94     11.63 o 
   3   2   4     2983.05     3180.62     19.38 o 
   4   2   4     3116.35     3116.67     22.61 o 
   5   2   4      153.26      145.98      3.23 o 
   6   2   4      148.56      151.15      3.88 o 
   7   2   4      175.40      191.20      7.11 o 
   8   2   4      189.03      184.09     10.34 o 
   9   2   4       31.44       61.36     14.86 o 
  -9   3   4      185.05      222.85     16.15 o 
  -8   3   4        4.61       12.92      9.04 o 
  -7   3   4       39.98       47.15      5.81 o 
  -6   3   4      292.95      295.20      6.46 o 
  -5   3   4     3216.68     3256.84     29.07 o 
  -4   3   4     1777.11     1695.60     12.27 o 
  -3   3   4     1075.35     1132.34      7.75 o 
  -2   3   4      119.98      127.90      1.94 o 
  -1   3   4    16192.91    15722.24    108.52 o 
   0   3   4    24752.25    23721.59    160.84 o 
   1   3   4    16783.54    16322.32    114.33 o 
   2   3   4      155.83      142.11      1.94 o 
   3   3   4      972.83     1018.01      7.11 o 
   4   3   4     1866.33     1766.65     12.27 o 
   5   3   4     3301.09     3312.39     26.48 o 
   6   3   4      401.26      399.19      6.46 o 
   7   3   4       24.56       34.23      7.11 o 
   8   3   4        5.84       18.73      9.04 o 
   9   3   4      177.97      201.53     12.92 o 
  -9   4   4       55.21       38.11     12.92 o 
  -8   4   4      441.99      429.55     13.56 o 
  -7   4   4      694.00      651.11     10.98 o 
  -6   4   4     1143.57     1176.26     14.86 o 
  -5   4   4       41.16       48.45      2.58 o 
  -4   4   4     4958.41     5040.93     38.76 o 
  -3   4   4     4308.94     4174.08     28.42 o 
  -2   4   4    12273.62    12648.84     78.16 o 
  -1   4   4     3927.74     3967.38     26.48 o 
   0   4   4       44.17       38.11      1.29 o 
   1   4   4     3404.12     3482.92     23.25 o 
   2   4   4    12750.79    13066.77     85.26 o 
   3   4   4     4489.21     4330.40     27.78 o 
   4   4   4     5392.30     5447.88     40.69 o 
   5   4   4       48.12       55.55      1.94 o 
   6   4   4     1334.75     1371.98     16.15 o 
   7   4   4      723.84      687.28     11.63 o 
   8   4   4      472.85      456.68     12.92 o 
   9   4   4       55.45       23.90     11.63 o 
  -9   5   4       62.17       53.61     14.86 o 
  -8   5   4      159.29      160.19     10.98 o 
  -7   5   4      122.80      123.37      7.11 o 
  -6   5   4      490.05      512.23      9.69 o 
  -5   5   4      242.25      210.58      5.17 o 
  -4   5   4      765.95      800.97      7.75 o 
  -3   5   4     3233.84     3363.42     23.25 o 
  -1   5   4     7558.92     7358.58     45.22 o 
   0   5   4     3332.23     3393.78     21.32 o 
   1   5   4     7415.45     7228.10     46.51 o 
   2   5   4      217.11      229.31      2.58 o 
   3   5   4     2865.21     2945.50     19.38 o 
   4   5   4      689.59      717.64      6.46 o 
   5   5   4      218.74      200.89      3.88 o 
   6   5   4      575.61      599.43     10.34 o 
   7   5   4      136.69      122.73      7.11 o 
   8   5   4      135.96      135.00     10.34 o 
   9   5   4       69.13       74.28     14.86 o 
  -8   6   4      197.89      217.68     12.92 o 
  -7   6   4      451.90      476.71     10.34 o 
  -6   6   4       22.62       34.88      5.81 o 
  -5   6   4      597.14      556.80      7.75 o 
  -4   6   4      169.63      177.63      3.88 o 
  -3   6   4     4181.94     4055.87     31.01 o 
  -2   6   4     3697.95     3673.47     23.25 o 
  -1   6   4      617.29      647.23      4.52 o 
   0   6   4     1481.14     1490.83     10.34 o 
   1   6   4      514.31      547.76      4.52 o 
   2   6   4     4229.70     4255.47     25.84 o 
   3   6   4     4283.93     4164.39     29.07 o 
   4   6   4      236.06      248.69      3.88 o 
   5   6   4      580.15      539.36      6.46 o 
   6   6   4       20.43       31.01      5.17 o 
   7   6   4      463.51      525.80     10.98 o 
   8   6   4      220.96      206.06     10.34 o 
  -8   7   4       73.07       85.91     11.63 o 
  -7   7   4       73.67       71.70      7.11 o 
  -6   7   4      476.01      461.20      8.40 o 
  -5   7   4     1529.71     1559.30     20.02 o 
  -4   7   4     1998.67     1933.31     17.44 o 
  -3   7   4     1055.54     1025.76      8.40 o 
  -2   7   4     2696.34     2834.39     18.73 o 
  -1   7   4    12170.75    12307.79     78.80 o 
   0   7   4     2813.09     2805.97     18.73 o 
   1   7   4    11227.96    11423.49     71.70 o 
   2   7   4     2376.35     2483.65     16.79 o 
   3   7   4     1135.54     1096.81      9.04 o 
   4   7   4     1946.36     1900.36     15.50 o 
   5   7   4     1420.55     1397.82     15.50 o 
   6   7   4      496.87      498.02      9.04 o 
   7   7   4       88.61       91.08      7.75 o 
   8   7   4       61.54       71.05     10.34 o 
  -8   8   4       40.48       62.66     12.92 o 
  -7   8   4       61.77       54.26      8.40 o 
  -6   8   4      879.22      859.75     13.56 o 
  -5   8   4      426.45      379.17      7.11 o 
  -4   8   4     2472.99     2336.37     22.61 o 
  -3   8   4      230.02      237.71      3.88 o 
  -2   8   4     6446.97     6584.74     47.80 o 
  -1   8   4     3981.52     4205.73     28.42 o 
   0   8   4     1472.04     1459.83     10.34 o 
   1   8   4     3464.03     3663.79     24.55 o 
   2   8   4     6343.18     6469.76     46.51 o 
   3   8   4      298.53      302.30      3.88 o 
   4   8   4     2423.74     2298.26     21.96 o 
   5   8   4      292.24      275.82      6.46 o 
   6   8   4      861.19      877.84     13.56 o 
   7   8   4       68.67       69.76      7.11 o 
   8   8   4       24.21       18.09      9.69 o 
  -8   9   4       24.65        3.88     10.98 o 
  -7   9   4      175.98      173.11     10.34 o 
  -6   9   4      128.74      100.12      7.11 o 
  -5   9   4      225.59      211.22      5.81 o 
  -4   9   4       30.35       34.88      1.94 o 
  -3   9   4     2031.73     2138.07     20.02 o 
  -2   9   4     2519.51     2539.85     21.96 o 
  -1   9   4      654.43      629.15      5.81 o 
   0   9   4     3215.57     3074.04     22.61 o 
   1   9   4      731.88      706.02      5.81 o 
   2   9   4     2390.71     2371.25     19.38 o 
   3   9   4     1877.25     1987.56     17.44 o 
   4   9   4       49.05       40.69      1.94 o 
   5   9   4      173.36      156.96      6.46 o 
   6   9   4      111.06      113.69      7.11 o 
   7   9   4      171.39      148.57      8.40 o 
   8   9   4       16.30       18.73     10.34 o 
  -8  10   4       61.33       55.55     12.27 o 
  -7  10   4      115.59      116.27     10.34 o 
  -6  10   4      215.65      193.14      9.04 o 
  -5  10   4      258.54      260.96      9.04 o 
  -4  10   4      117.49      114.33      3.23 o 
  -3  10   4      697.07      742.19      9.04 o 
  -2  10   4     2000.43     1958.50     18.73 o 
  -1  10   4      619.24      632.38      6.46 o 
   0  10   4      164.19      195.72      3.88 o 
   1  10   4      514.15      532.26      5.81 o 
   2  10   4     2240.16     2175.53     21.32 o 
   3  10   4      572.24      603.96      7.11 o 
   4  10   4      107.21      102.06      2.58 o 
   5  10   4      266.42      255.15      7.75 o 
   6  10   4      234.76      213.81      8.40 o 
   7  10   4      114.96      120.15      9.04 o 
   8  10   4       59.49       72.35     10.34 o 
  -7  11   4      162.34      177.63     10.98 o 
  -6  11   4       52.26       41.99      7.75 o 
  -5  11   4      116.64      127.90      7.11 o 
  -4  11   4      576.43      568.43      9.04 o 
  -3  11   4     2114.34     2091.56     23.25 o 
  -2  11   4      433.86      455.39      6.46 o 
  -1  11   4     2368.50     2302.14     21.96 o 
   0  11   4       71.62       80.10      3.88 o 
   1  11   4     2391.59     2337.67     21.32 o 
   2  11   4      509.75      517.40      7.75 o 
   3  11   4     2069.74     2068.95     23.25 o 
   4  11   4      453.64      463.79      7.11 o 
   5  11   4      135.76      148.57      8.40 o 
   6  11   4       47.14       58.13      9.04 o 
   7  11   4      173.10      167.30      9.69 o 
  -7  12   4        1.36       16.79     10.34 o 
  -6  12   4      242.84      246.75     10.98 o 
  -5  12   4      464.48      454.10     12.27 o 
  -4  12   4      557.40      531.61      9.69 o 
  -3  12   4      779.11      723.46     10.34 o 
  -2  12   4       78.26       71.70      3.88 o 
  -1  12   4      648.21      641.42      8.40 o 
   0  12   4     2538.35     2472.02     28.42 o 
   1  12   4      688.36      678.89      8.40 o 
   2  12   4       56.77       49.74      3.88 o 
   3  12   4      642.58      609.77      9.04 o 
   4  12   4      520.90      489.62      9.69 o 
   5  12   4      464.35      452.81     11.63 o 
   6  12   4      218.17      242.23      9.69 o 
   7  12   4        6.23       27.78      9.69 o 
  -7  13   4       50.66       80.74     14.86 o 
  -6  13   4       28.42       54.91      9.04 o 
  -5  13   4      202.14      206.70      9.69 o 
  -4  13   4      115.33       93.02      7.75 o 
  -3  13   4      859.58      832.62     12.92 o 
  -2  13   4      502.39      500.61      8.40 o 
  -1  13   4      552.13      585.22      8.40 o 
   0  13   4      519.59      482.52      7.75 o 
   1  13   4      526.06      545.82      9.04 o 
   2  13   4      510.83      516.11      8.40 o 
   3  13   4      817.00      804.20     12.92 o 
   4  13   4      133.20      118.21      7.11 o 
   5  13   4      180.92      187.32      9.69 o 
   6  13   4       42.58       52.32      8.40 o 
   7  13   4       45.34       54.26     11.63 o 
  -6  14   4      242.76      233.19     15.50 o 
  -5  14   4        6.44       -6.46      9.04 o 
  -4  14   4      556.15      605.25     12.92 o 
  -3  14   4       11.32       20.02      5.17 o 
  -2  14   4      170.11      158.90      5.81 o 
  -1  14   4      773.34      766.09     10.98 o 
   0  14   4       18.05       19.38      4.52 o 
   1  14   4      734.70      738.31     12.27 o 
   2  14   4      198.29      177.63      6.46 o 
   3  14   4       21.45       11.63      5.17 o 
   4  14   4      542.52      550.34     13.56 o 
   5  14   4        3.38       -0.65      9.04 o 
   6  14   4      230.62      222.85     10.34 o 
  -6  15   4       15.09       14.21     12.92 o 
  -5  15   4       33.15       39.40     10.98 o 
  -4  15   4       14.27       12.92     10.34 o 
  -3  15   4      478.21      481.23      9.69 o 
  -2  15   4      628.01      645.94     10.98 o 
  -1  15   4       63.07       67.82      5.17 o 
   0  15   4      111.33      106.58      5.17 o 
   1  15   4       38.41       52.97      6.46 o 
   2  15   4      535.91      558.09     10.98 o 
   3  15   4      452.14      466.37     10.98 o 
   4  15   4       14.29       10.98      9.69 o 
   5  15   4       25.79       34.88     11.63 o 
   6  15   4       10.26        8.40     10.98 o 
  -5  16   4      197.40      198.30     14.21 o 
  -4  16   4      156.07      149.21      9.69 o 
  -3  16   4       88.24       72.35      7.75 o 
  -2  16   4      106.89       98.18      7.11 o 
  -1  16   4       14.10       16.79      5.81 o 
   0  16   4      270.61      297.78      7.75 o 
   1  16   4        3.09        1.29      6.46 o 
   2  16   4       72.39       60.07      7.11 o 
   3  16   4       87.02       66.53      8.40 o 
   4  16   4      164.29      184.74     11.63 o 
   5  16   4      214.12      247.40     13.56 o 
  -5  17   4       10.05       16.79     15.50 o 
  -4  17   4       79.68      101.41     11.63 o 
  -3  17   4      128.54      102.06      8.40 o 
  -2  17   4       59.91       64.59      8.40 o 
  -1  17   4      196.41      207.35      9.04 o 
   0  17   4       15.00       27.78      7.75 o 
   1  17   4      174.44      179.57      7.75 o 
   2  17   4       44.06       46.51      7.11 o 
   3  17   4      107.42       80.74      9.69 o 
   4  17   4       65.27       68.47     11.63 o 
   5  17   4       10.71       25.19     12.92 o 
  -4  18   4       32.45       26.48     12.27 o 
  -3  18   4       94.67       73.64     10.98 o 
  -2  18   4       10.16        8.40      9.04 o 
  -1  18   4      130.89      109.81      8.40 o 
   0  18   4       99.52      107.87      9.04 o 
   1  18   4      159.31      162.78      9.69 o 
   2  18   4        2.72       18.09      7.75 o 
   3  18   4       54.30       51.68     12.92 o 
   4  18   4       37.85       61.36     12.27 o 
  -3  19   4       71.23       91.08     14.86 o 
  -2  19   4      104.54      120.15     10.34 o 
  -1  19   4       17.94       24.55      9.04 o 
   0  19   4      130.53      149.86     10.34 o 
   1  19   4       16.64       29.07      9.69 o 
   2  19   4       90.24       95.60     10.34 o 
   3  19   4       62.15      102.06     13.56 o 
  -2  20   4       27.38       22.61     10.98 o 
  -1  20   4      178.90      184.74     10.98 o 
   0  20   4        0.85        6.46      9.69 o 
   1  20   4      188.96      178.93     10.98 o 
   2  20   4       14.75       13.56     12.92 o 
   1   0   5     2774.37     2937.10     21.32 o 
   2   0   5     5409.95     5714.65     39.40 o 
   3   0   5       68.99       76.22      1.94 o 
   4   0   5     3893.57     3758.74     27.13 o 
   5   0   5      140.73      138.88      3.23 o 
   6   0   5     2186.52     2154.22     21.96 o 
   7   0   5       28.97       30.36      5.17 o 
   8   0   5       28.10       47.15     10.98 o 
   9   0   5       19.79       16.79     11.63 o 
  -9   1   5       31.43       31.65     12.27 o 
  -8   1   5      779.10      757.69     19.38 o 
  -7   1   5       91.15       80.74      6.46 o 
  -6   1   5      435.35      429.55      6.46 o 
  -5   1   5      126.94      125.96      3.23 o 
  -4   1   5     2179.06     2215.58     16.15 o 
  -3   1   5     2471.08     2636.09     16.79 o 
  -2   1   5    20928.12    20697.29    151.80 o 
  -1   1   5     5989.08     5739.20     44.57 o 
   0   1   5      178.90      160.19      1.94 o 
   1   1   5     6384.05     6059.58     44.57 o 
   2   1   5    20880.08    20668.22    142.75 o 
   3   1   5     2126.51     2242.71     14.86 o 
   4   1   5     1947.27     1959.14     14.21 o 
   5   1   5      112.32      104.64      2.58 o 
   6   1   5      408.48      413.40      6.46 o 
   7   1   5      120.69      111.10      5.81 o 
   8   1   5      753.98      742.19     19.38 o 
   9   1   5       38.77       30.36     11.63 o 
  -9   2   5      329.62      355.27     16.15 o 
  -8   2   5       11.84        2.58      9.69 o 
  -7   2   5       18.79        2.58      5.81 o 
  -6   2   5      512.53      503.83      7.75 o 
  -5   2   5     7324.58     7284.94     60.07 o 
  -4   2   5      382.70      378.52      5.81 o 
  -3   2   5     1855.30     1939.76     12.27 o 
  -2   2   5     1216.08     1235.69      9.04 o 
  -1   2   5    20125.82    19856.27    144.69 o 
   0   2   5       41.25       51.03      1.29 o 
   1   2   5    19951.90    19714.16    138.88 o 
   2   2   5      993.08     1000.56      7.11 o 
   3   2   5     1917.16     2001.13     12.92 o 
   4   2   5      280.66      286.80      3.23 o 
   5   2   5     7365.34     7299.15     58.13 o 
   6   2   5      473.71      490.92      6.46 o 
   7   2   5       11.32       13.56      6.46 o 
   8   2   5        4.87        1.29     10.34 o 
   9   2   5      313.56      344.29     16.15 o 
  -9   3   5       69.94       47.15     14.21 o 
  -8   3   5      160.92      167.95     10.98 o 
  -7   3   5      569.39      589.75     10.98 o 
  -6   3   5     1506.66     1484.38     18.09 o 
  -5   3   5       49.51       58.78      2.58 o 
  -4   3   5     1318.32     1350.67     10.34 o 
  -3   3   5     3563.99     3696.08     23.90 o 
  -2   3   5     7940.20     8574.88     56.84 o 
  -1   3   5    10339.08    10198.14     73.64 o 
   0   3   5      239.03      228.02      2.58 o 
   1   3   5    10266.14    10033.42     68.47 o 
   2   3   5     8820.86     9468.87     63.30 o 
   3   3   5     3934.92     4163.10     27.78 o 
   4   3   5     1269.14     1295.11      9.69 o 
   5   3   5       59.26       69.12      2.58 o 
   6   3   5     1426.07     1387.48     15.50 o 
   7   3   5      555.77      570.37      9.69 o 
   8   3   5      177.30      172.47      9.69 o 
   9   3   5       66.25       93.02     11.63 o 
  -9   4   5       43.28       66.53     18.09 o 
  -8   4   5       30.91       62.01      9.04 o 
  -7   4   5       45.12       38.76      6.46 o 
  -6   4   5      437.17      466.37      8.40 o 
  -5   4   5     2292.63     2211.06     20.67 o 
  -4   4   5     1227.58     1309.97     10.98 o 
  -3   4   5     1384.82     1395.88     12.27 o 
  -2   4   5     2385.59     2512.72     16.15 o 
  -1   4   5     2210.39     2188.45     14.86 o 
   0   4   5      373.30      371.42      3.23 o 
   1   4   5     1989.05     1950.10     12.27 o 
   2   4   5     2193.25     2282.11     14.21 o 
   3   4   5     1115.12     1160.76      7.75 o 
   4   4   5     1342.71     1431.41     10.98 o 
   5   4   5     2228.69     2146.47     18.09 o 
   6   4   5      502.00      518.05      9.04 o 
   7   4   5       42.35       44.57      5.81 o 
   8   4   5       28.57       32.94     12.27 o 
   9   4   5       27.32       41.34     12.27 o 
  -8   5   5      615.28      625.27     14.86 o 
  -7   5   5      155.58      158.26      7.75 o 
  -6   5   5      537.09      543.24      9.69 o 
  -5   5   5      363.04      381.75      6.46 o 
  -4   5   5     1302.63     1329.35     12.27 o 
  -3   5   5      523.83      570.37      5.17 o 
  -2   5   5     8103.87     7849.49     49.09 o 
  -1   5   5     1435.50     1579.33     10.34 o 
   0   5   5     2987.11     2999.76     18.73 o 
   1   5   5     1423.58     1534.76     10.34 o 
   2   5   5     7713.36     7434.80     45.22 o 
   3   5   5      607.65      656.92      5.17 o 
   4   5   5     1221.27     1238.92     10.34 o 
   5   5   5      366.13      390.80      5.17 o 
   6   5   5      586.18      589.75      9.04 o 
   7   5   5      152.88      144.05      8.40 o 
   8   5   5      608.88      589.75     15.50 o 
  -8   6   5       52.74       67.82     10.34 o 
  -7   6   5      269.69      270.00      8.40 o 
  -6   6   5      606.71      621.40     10.34 o 
  -5   6   5     1437.91     1434.64     15.50 o 
  -4   6   5     2028.92     2070.89     18.73 o 
  -3   6   5     1887.01     1897.13     12.92 o 
  -2   6   5     1445.86     1444.97      9.69 o 
  -1   6   5     7691.18     7861.12     49.09 o 
   0   6   5       54.48       25.19      1.29 o 
   1   6   5     8220.99     8390.15     51.03 o 
   2   6   5     1626.58     1638.11     10.98 o 
   3   6   5     1982.61     1992.09     14.21 o 
   4   6   5     1960.87     1989.50     16.15 o 
   5   6   5     1320.64     1342.91     13.56 o 
   6   6   5      601.27      574.24     10.34 o 
   7   6   5      268.96      257.73      8.40 o 
   8   6   5       35.64       28.42      9.69 o 
  -8   7   5       34.62       20.67     10.34 o 
  -7   7   5       21.91       24.55      7.75 o 
  -6   7   5      483.11      474.77     10.34 o 
  -5   7   5      441.18      482.52      7.75 o 
  -4   7   5      811.50      775.78      8.40 o 
  -3   7   5      176.64      171.82      3.23 o 
  -2   7   5     1196.75     1177.55      9.04 o 
  -1   7   5     1502.14     1471.46      9.04 o 
   0   7   5     3483.48     3552.68     23.25 o 
   1   7   5     1396.97     1355.19      9.04 o 
   2   7   5     1185.33     1165.93      8.40 o 
   3   7   5      242.77      244.81      3.88 o 
   4   7   5      838.76      809.37      7.75 o 
   5   7   5      367.48      398.55      5.81 o 
   6   7   5      494.19      504.48      9.04 o 
   7   7   5       26.53       29.07      7.75 o 
   8   7   5       38.12       22.61      9.04 o 
  -8   8   5       51.02       48.45     11.63 o 
  -7   8   5       76.43       78.80      8.40 o 
  -6   8   5        7.82       20.02      6.46 o 
  -5   8   5     1589.38     1662.01     20.02 o 
  -4   8   5      313.24      275.82      4.52 o 
  -3   8   5      294.86      297.13      4.52 o 
  -2   8   5      221.73      224.79      3.88 o 
  -1   8   5     1179.51     1094.23     24.55 o 
   0   8   5      420.64      442.47      3.88 o 
   1   8   5      890.16      876.54      7.11 o 
   2   8   5      236.66      248.04      3.88 o 
   3   8   5      303.17      304.24      4.52 o 
   4   8   5      370.44      322.97      4.52 o 
   5   8   5     1675.32     1749.21     20.02 o 
   6   8   5        6.31       14.86      5.81 o 
   7   8   5       88.30       87.20      8.40 o 
   8   8   5       38.79       65.89     10.34 o 
  -8   9   5      126.26      127.25     11.63 o 
  -7   9   5      196.48      173.76      9.04 o 
  -6   9   5      477.09      494.79     12.27 o 
  -5   9   5       94.48       86.56      4.52 o 
  -4   9   5     1408.80     1392.65     14.86 o 
  -3   9   5      119.05      127.25      3.88 o 
  -1   9   5     2638.69     2582.48     20.67 o 
   0   9   5        7.90        5.17      2.58 o 
   1   9   5     2466.53     2428.10     18.09 o 
   2   9   5      183.33      162.13      3.88 o 
   3   9   5      181.61      199.60      3.88 o 
   4   9   5     1488.41     1463.06     15.50 o 
   5   9   5       96.84       91.08      5.81 o 
   6   9   5      491.44      502.54      9.69 o 
   7   9   5      222.30      194.43      9.04 o 
   8   9   5      142.16      167.95     10.98 o 
  -8  10   5      129.21      150.50     12.92 o 
  -7  10   5      289.43      273.88     12.92 o 
  -6  10   5       74.19       83.97      7.75 o 
  -5  10   5      156.25      142.75      7.11 o 
  -4  10   5     1241.85     1251.84     14.86 o 
  -3  10   5     1554.38     1579.98     16.79 o 
  -2  10   5     1560.70     1512.80     15.50 o 
  -1  10   5      961.45      947.60      9.04 o 
   0  10   5        3.46        9.69      2.58 o 
   1  10   5     1064.00     1033.51      9.69 o 
   2  10   5     1730.56     1687.85     15.50 o 
   3  10   5     1529.71     1558.01     16.15 o 
   4  10   5     1178.34     1156.88     12.92 o 
   5  10   5      152.14      135.65      7.11 o 
   6  10   5       75.75       67.18      7.75 o 
   7  10   5      263.39      255.15     10.98 o 
   8  10   5      117.19      140.82     11.63 o 
  -7  11   5       59.69       34.88     10.98 o 
  -6  11   5       19.70       16.15      9.04 o 
  -5  11   5      123.47      124.02      9.04 o 
  -4  11   5        8.74       10.98      3.88 o 
  -3  11   5       28.83       31.65      3.88 o 
  -2  11   5      430.62      426.97      6.46 o 
  -1  11   5        7.95        8.40      2.58 o 
   0  11   5     2471.30     2437.79     25.84 o 
   1  11   5       11.18       12.92      1.94 o 
   2  11   5      283.67      290.03      8.40 o 
   3  11   5       20.14       18.73      3.23 o 
   4  11   5       32.54       31.01      3.88 o 
   5  11   5      153.74      162.13      7.11 o 
   6  11   5       32.66       24.55      9.04 o 
   7  11   5       52.14       29.07     10.34 o 
  -7  12   5       40.84       55.55     10.98 o 
  -6  12   5      136.61      155.67     10.34 o 
  -5  12   5       91.93      129.83      9.04 o 
  -4  12   5      807.61      774.48     12.92 o 
  -3  12   5       66.70       58.78      3.88 o 
  -2  12   5      488.01      548.41      7.75 o 
  -1  12   5     1027.94     1007.02     12.27 o 
   0  12   5       51.06       39.40      3.88 o 
   1  12   5     1216.42     1198.87     13.56 o 
   2  12   5      442.58      475.41      7.11 o 
   3  12   5       85.09       69.76      3.23 o 
   4  12   5      783.53      698.26     10.98 o 
   5  12   5       93.95      106.58      8.40 o 
   6  12   5      111.54      129.83      9.04 o 
   7  12   5       37.46       38.11     10.98 o 
  -7  13   5       15.10       30.36     11.63 o 
  -6  13   5      195.38      234.48     14.86 o 
  -5  13   5       15.42       13.56      8.40 o 
  -4  13   5      256.31      262.90      9.04 o 
  -3  13   5      320.26      290.67      7.75 o 
  -2  13   5       71.58       85.91      4.52 o 
  -1  13   5     1827.71     1785.38     23.90 o 
   0  13   5     1458.49     1462.41     17.44 o 
   1  13   5     1680.04     1680.10     21.32 o 
   2  13   5       56.38       58.78      5.81 o 
   3  13   5      343.01      315.22      7.75 o 
   4  13   5      239.62      250.63      9.04 o 
   5  13   5       21.95       30.36      9.04 o 
   6  13   5      194.16      193.78     10.98 o 
   7  13   5        8.90      -10.34     10.98 o 
  -6  14   5       13.18       14.86     12.92 o 
  -5  14   5       98.74       93.02      9.04 o 
  -4  14   5       67.90       45.22      8.40 o 
  -3  14   5      175.73      173.76      6.46 o 
  -2  14   5       75.47       59.43      5.81 o 
  -1  14   5       71.23       59.43      5.17 o 
   0  14   5        4.21        3.23      5.17 o 
   1  14   5       69.34       89.79      6.46 o 
   2  14   5      126.14      100.77      6.46 o 
   3  14   5      176.09      180.22      7.11 o 
   4  14   5       68.17       45.22     10.34 o 
   5  14   5       71.52       74.28      9.69 o 
   6  14   5       14.27       40.69     11.63 o 
  -6  15   5        8.94       43.92     14.21 o 
  -5  15   5        1.61       18.09      9.04 o 
  -4  15   5       84.66       80.74      9.04 o 
  -3  15   5      202.05      239.00      7.11 o 
  -2  15   5      187.78      190.55      7.11 o 
  -1  15   5      474.52      446.99      8.40 o 
   0  15   5      419.13      414.69      8.40 o 
   1  15   5      505.31      477.35     10.34 o 
   2  15   5      145.25      175.70      7.11 o 
   3  15   5      205.75      258.38      9.04 o 
   4  15   5      109.97      107.23     10.34 o 
   5  15   5        1.29        9.04     10.98 o 
   6  15   5        8.26        1.94     12.27 o 
  -5  16   5        4.73       15.50     11.63 o 
  -4  16   5      180.77      196.37     13.56 o 
  -3  16   5      383.52      394.67     12.27 o 
  -2  16   5      564.84      570.37     10.98 o 
  -1  16   5       23.05       10.98      5.81 o 
   0  16   5      188.79      175.05      7.11 o 
   1  16   5       17.22        1.29      6.46 o 
   2  16   5      557.52      581.35     10.98 o 
   3  16   5      420.46      456.68     12.27 o 
   4  16   5      149.25      153.09     12.27 o 
   5  16   5        3.40       25.84     10.98 o 
  -5  17   5       31.64       52.32     11.63 o 
  -4  17   5       20.98       16.79     10.34 o 
  -3  17   5       75.34       71.70      9.69 o 
  -2  17   5      183.48      184.74      8.40 o 
  -1  17   5        8.89        8.40      8.40 o 
   0  17   5     1401.78     1556.72     24.55 o 
   1  17   5       10.05       14.21      7.11 o 
   2  17   5      193.24      200.24      7.75 o 
   3  17   5       94.99      100.12      9.69 o 
   4  17   5        5.40       20.02     10.98 o 
   5  17   5       44.06       54.26     12.27 o 
  -4  18   5       74.52       69.76     12.27 o 
  -3  18   5       69.33       87.20     11.63 o 
  -2  18   5       98.36       89.14      9.04 o 
  -1  18   5       36.81       32.94      7.75 o 
   0  18   5        4.74       -3.23      9.04 o 
   1  18   5       40.07       40.05      8.40 o 
   2  18   5       92.83      102.06      9.69 o 
   3  18   5       61.47       76.22     12.27 o 
   4  18   5       79.04       74.28     12.92 o 
  -3  19   5       16.01        1.29     10.98 o 
  -2  19   5        3.34       15.50     12.27 o 
  -1  19   5       67.08       84.62      9.69 o 
   0  19   5       74.41       99.48      9.69 o 
   1  19   5       70.25       87.85     10.98 o 
   2  19   5        8.62       24.55     10.34 o 
   3  19   5       11.41       15.50     12.92 o 
  -2  20   5       13.73       18.73     12.27 o 
  -1  20   5       38.65       51.68      9.69 o 
   0  20   5       11.95       14.86     10.34 o 
   1  20   5       36.81       49.74     10.34 o 
   2  20   5       18.09       50.38     11.63 o 
   0   0   6     1940.07     1796.37     20.02 o 
   1   0   6     3305.40     3289.14     23.90 o 
   2   0   6     3406.38     3350.50     23.25 o 
   3   0   6    18669.42    19090.83    125.96 o 
   4   0   6     1296.52     1173.68      9.04 o 
   5   0   6      391.61      377.23      5.17 o 
   6   0   6      416.07      414.69      6.46 o 
   7   0   6      628.90      697.62     11.63 o 
   8   0   6      234.63      244.81     14.21 o 
   9   0   6       58.55       51.03     17.44 o 
  -9   1   6      139.89      113.69     12.27 o 
  -8   1   6       54.38       79.45      9.69 o 
  -7   1   6      373.69      373.35      9.04 o 
  -6   1   6      977.76      986.35     11.63 o 
  -5   1   6      741.31      712.47      7.11 o 
  -4   1   6     1412.60     1461.77     10.98 o 
  -2   1   6      167.18      159.55      2.58 o 
  -1   1   6    10364.29    10225.91     78.80 o 
   0   1   6    11443.88    11753.57     94.31 o 
   1   1   6    10097.41     9955.26     71.05 o 
   2   1   6      170.41      169.88      1.94 o 
   3   1   6     1448.28     1457.25      9.04 o 
   4   1   6     1466.80     1510.21     11.63 o 
   5   1   6      640.54      620.75      6.46 o 
   6   1   6     1009.02      991.52     11.63 o 
   7   1   6      374.08      356.56      8.40 o 
   8   1   6       62.62       87.20     11.63 o 
   9   1   6      147.23      119.50     13.56 o 
  -9   2   6       13.84       34.88     14.86 o 
  -8   2   6       62.18       67.82     10.34 o 
  -7   2   6       81.52       91.08      7.11 o 
  -6   2   6      535.19      532.26      8.40 o 
  -5   2   6      439.03      427.61      5.17 o 
  -4   2   6     1308.45     1326.77      9.69 o 
  -3   2   6     1093.24     1204.68      9.04 o 
  -2   2   6     2922.18     3066.93     21.96 o 
  -1   2   6     1494.15     1627.77     12.27 o 
   0   2   6      651.98      813.24      6.46 o 
   1   2   6     1657.40     1803.47     12.92 o 
   2   2   6     3492.25     3655.39     23.90 o 
   3   2   6     1295.31     1401.69      9.69 o 
   4   2   6     1148.68     1167.22      9.04 o 
   5   2   6      416.93      412.11      5.17 o 
   6   2   6      522.02      496.08      7.11 o 
   7   2   6      101.71       97.54      6.46 o 
   8   2   6       66.04       79.45     10.34 o 
   9   2   6       10.03       18.09     12.92 o 
  -9   3   6       49.48       32.94     12.92 o 
  -8   3   6       13.06       26.48      8.40 o 
  -7   3   6      381.21      422.45      9.69 o 
  -6   3   6      911.65      888.82     10.98 o 
  -5   3   6     1041.49      966.98      9.69 o 
  -4   3   6     2627.55     2634.15     20.02 o 
  -3   3   6      445.70      410.82      4.52 o 
  -2   3   6      151.89      150.50      1.94 o 
  -1   3   6     4849.70     5023.49     35.53 o 
   0   3   6    19235.87    18803.38    131.77 o 
   1   3   6     4295.53     4427.94     32.30 o 
   2   3   6      178.56      172.47      2.58 o 
   3   3   6      355.22      321.03      3.23 o 
   4   3   6     2763.81     2732.98     20.02 o 
   5   3   6      944.88      919.18      9.04 o 
   6   3   6      892.35      877.19     11.63 o 
   7   3   6      427.54      437.95      9.04 o 
   8   3   6       11.26       33.59     10.34 o 
   9   3   6       48.48       40.69     12.92 o 
  -8   4   6      304.59      290.67     12.27 o 
  -7   4   6      892.92      899.15     14.86 o 
  -6   4   6      874.44      861.04     12.27 o 
  -5   4   6       81.80       67.82      3.23 o 
  -4   4   6     3213.00     3170.28     24.55 o 
  -3   4   6     4847.85     4910.45     32.94 o 
  -2   4   6     4203.48     4308.44     28.42 o 
  -1   4   6     2266.74     2284.70     16.15 o 
   0   4   6     2840.42     2978.44     18.73 o 
   1   4   6     2155.40     2165.20     14.86 o 
   2   4   6     4716.92     4883.97     31.65 o 
   3   4   6     4871.22     4937.58     32.94 o 
   4   4   6     3045.58     2995.23     23.25 o 
   5   4   6       87.38       74.93      1.94 o 
   6   4   6      821.65      819.05     10.98 o 
   7   4   6      818.37      836.50     13.56 o 
   8   4   6      312.69      319.74     12.92 o 
  -8   5   6       67.48       98.83     10.34 o 
  -7   5   6      235.47      202.83      8.40 o 
  -6   5   6      135.72      121.44      5.17 o 
  -5   5   6      233.28      220.27      4.52 o 
  -4   5   6      631.93      654.99      7.11 o 
  -3   5   6     1041.45      983.77      7.75 o 
  -2   5   6     4314.48     4423.41     31.01 o 
  -1   5   6     6253.95     6431.65     41.34 o 
   0   5   6     3380.54     3581.10     22.61 o 
   1   5   6     6175.58     6373.51     40.69 o 
   2   5   6     3805.12     3900.85     24.55 o 
   3   5   6     1046.78      955.99      7.11 o 
   4   5   6      568.12      591.68      5.81 o 
   5   5   6      276.28      275.17      3.88 o 
   6   5   6      146.18      141.46      5.81 o 
   7   5   6      206.38      179.57      7.11 o 
   8   5   6       58.53       45.22      7.75 o 
  -8   6   6       91.90      100.77     10.98 o 
  -7   6   6      509.16      544.53     11.63 o 
  -6   6   6      205.52      235.77      7.11 o 
  -5   6   6     1148.19     1057.41     12.92 o 
  -4   6   6      258.76      295.20      4.52 o 
  -3   6   6     3893.84     3805.89     30.36 o 
  -2   6   6      356.95      371.42      3.88 o 
  -1   6   6       64.85       85.91      1.94 o 
   0   6   6     1531.77     1677.51     10.98 o 
   1   6   6      100.13      130.48      2.58 o 
   2   6   6      440.97      447.64      3.88 o 
   3   6   6     3931.21     3861.44     27.78 o 
   4   6   6      239.81      278.40      3.88 o 
   5   6   6     1168.29     1098.75     10.98 o 
   6   6   6      185.46      197.01      6.46 o 
   7   6   6      480.74      535.49     10.98 o 
   8   6   6       86.57      104.64      9.69 o 
  -8   7   6        5.70       -1.29     12.92 o 
  -7   7   6      149.28      158.26      9.69 o 
  -6   7   6      708.77      736.37     12.27 o 
  -5   7   6      691.88      655.63      9.04 o 
  -4   7   6     1856.12     1773.11     16.79 o 
  -3   7   6     1602.35     1619.38     13.56 o 
  -2   7   6      913.41      981.19      7.75 o 
  -1   7   6     3303.59     3198.71     21.96 o 
   0   7   6     4351.56     3882.11     24.55 o 
   1   7   6     3586.45     3448.04     23.25 o 
   2   7   6      974.33     1040.61      8.40 o 
   3   7   6     1448.17     1453.37     12.27 o 
   4   7   6     1805.07     1703.35     15.50 o 
   5   7   6      711.01      685.99      8.40 o 
   6   7   6      796.84      793.22     12.27 o 
   7   7   6      116.15      133.71      8.40 o 
   8   7   6        8.26        5.17     10.98 o 
  -8   8   6       74.88       80.10     10.98 o 
  -7   8   6      100.43      105.29      9.04 o 
  -6   8   6     1029.14     1059.35     16.79 o 
  -5   8   6      327.26      344.93      7.11 o 
  -4   8   6     2250.79     2222.04     22.61 o 
  -3   8   6        6.92        5.81      1.94 o 
  -2   8   6     5424.20     5443.36     43.28 o 
  -1   8   6     3071.80     3050.79     21.96 o 
   0   8   6      700.72      713.12      5.81 o 
   1   8   6     3290.71     3241.98     23.90 o 
   2   8   6     5415.17     5417.52     41.34 o 
   3   8   6       22.59       18.73      2.58 o 
   4   8   6     2087.80     2053.45     18.73 o 
   5   8   6      328.69      317.16      5.81 o 
   6   8   6     1036.62     1056.76     16.79 o 
   7   8   6       90.03      101.41      8.40 o 
   8   8   6       92.79       85.26     10.98 o 
  -8   9   6       60.83       70.41     11.63 o 
  -7   9   6       13.76       12.27      9.04 o 
  -6   9   6       61.25       60.07      7.75 o 
  -5   9   6       35.91       35.53      3.88 o 
  -4   9   6       31.55       25.84      2.58 o 
  -3   9   6      739.99      769.96      9.04 o 
  -2   9   6     3093.51     3102.46     26.48 o 
  -1   9   6      353.58      350.10      4.52 o 
   0   9   6     1292.20     1285.43     10.98 o 
   1   9   6      281.35      286.80      3.88 o 
   2   9   6     3044.44     2999.76     25.19 o 
   3   9   6      804.99      839.73      9.04 o 
   4   9   6       24.52       25.84      2.58 o 
   5   9   6       32.30       30.36      4.52 o 
   6   9   6       60.50       51.03      6.46 o 
   7   9   6       13.19       34.23      8.40 o 
   8   9   6       41.18       18.73     14.21 o 
  -7  10   6      187.64      197.01     10.98 o 
  -6  10   6      131.22      114.33      9.04 o 
  -5  10   6      373.99      380.46     10.98 o 
  -4  10   6      177.03      199.60      4.52 o 
  -3  10   6      570.23      574.89      7.75 o 
  -2  10   6      735.48      686.64      7.75 o 
  -1  10   6      340.66      354.62      4.52 o 
   0  10   6      199.28      206.70      3.88 o 
   1  10   6      325.56      315.87      4.52 o 
   2  10   6      771.38      724.75      8.40 o 
   3  10   6      760.51      748.65      8.40 o 
   4  10   6      163.18      178.28      5.17 o 
   5  10   6      341.00      353.33      8.40 o 
   6  10   6      145.21      127.25      8.40 o 
   7  10   6      156.42      182.16     10.34 o 
  -7  11   6      142.04      135.65     10.98 o 
  -6  11   6       11.38       15.50      9.69 o 
  -5  11   6      325.40      310.05     10.34 o 
  -4  11   6      781.17      744.13     10.98 o 
  -3  11   6     2151.64     2073.48     22.61 o 
  -2  11   6     1868.94     1844.81     18.73 o 
  -1  11   6     1833.19     1851.92     18.73 o 
   0  11   6        1.04        8.40      3.23 o 
   1  11   6     2065.14     2044.41     20.67 o 
   2  11   6     1697.25     1671.70     18.73 o 
   3  11   6     2319.31     2222.04     23.90 o 
   4  11   6      771.40      744.13     10.98 o 
   5  11   6      307.28      332.01      9.04 o 
   6  11   6       11.16       -7.75      7.75 o 
   7  11   6      136.46      138.88     12.27 o 
  -7  12   6        2.26       28.42     12.27 o 
  -6  12   6      121.91      166.65     12.27 o 
  -5  12   6      610.91      565.85     12.92 o 
  -4  12   6      296.23      288.09      9.04 o 
  -3  12   6      320.64      357.21      7.75 o 
  -2  12   6      650.16      673.72      9.69 o 
  -1  12   6      847.86      826.16      9.69 o 
   0  12   6      118.76      100.77      4.52 o 
   1  12   6      852.45      821.64     10.34 o 
   2  12   6      500.46      513.52      8.40 o 
   3  12   6      416.09      416.63      7.11 o 
   4  12   6      303.21      303.59      7.75 o 
   5  12   6      703.51      658.86     12.92 o 
   6  12   6      147.71      174.40      9.69 o 
   7  12   6        6.79        7.11     10.34 o 
  -7  13   6       17.22       -9.04     12.27 o 
  -6  13   6       43.22       36.82     12.27 o 
  -5  13   6       43.63       24.55      8.40 o 
  -4  13   6       22.10       19.38      7.75 o 
  -3  13   6      218.89      200.89      7.11 o 
  -2  13   6      490.22      456.68      8.40 o 
  -1  13   6      815.73      814.53     11.63 o 
   0  13   6      723.14      722.16     10.34 o 
   1  13   6      791.89      806.78     10.98 o 
   2  13   6      665.93      606.54     10.34 o 
   3  13   6      236.20      215.10      7.11 o 
   4  13   6        7.90       -6.46      6.46 o 
   5  13   6       42.60       29.71      8.40 o 
   6  13   6       49.28       61.36     10.34 o 
   7  13   6       26.21       43.92     12.92 o 
  -6  14   6      178.49      135.00     14.86 o 
  -5  14   6       16.45       34.88     10.34 o 
  -4  14   6      777.65      850.71     18.09 o 
  -3  14   6       33.72       41.34      6.46 o 
  -2  14   6      196.93      184.09      7.75 o 
  -1  14   6      263.95      239.00      7.11 o 
   0  14   6      131.35      132.42      5.17 o 
   1  14   6      301.73      275.82      7.75 o 
   2  14   6      227.99      226.73      8.40 o 
   3  14   6       43.57       47.80      7.11 o 
   4  14   6      798.65      892.05     18.09 o 
   5  14   6       25.83       29.07     10.34 o 
   6  14   6      217.28      189.26     10.98 o 
  -6  15   6       24.65       29.71     15.50 o 
  -5  15   6       18.47       23.90     10.34 o 
  -4  15   6       23.19       -2.58     10.34 o 
  -3  15   6      133.91      132.42      7.11 o 
  -2  15   6      643.90      671.13     13.56 o 
  -1  15   6       40.42       60.72      5.81 o 
   0  15   6      358.99      423.74      9.04 o 
   1  15   6       89.80      100.12      6.46 o 
   2  15   6      621.22      622.69     10.98 o 
   3  15   6      138.25      134.36      7.11 o 
   4  15   6       22.39       29.07     10.34 o 
   5  15   6       17.56       35.53     10.98 o 
   6  15   6       23.39       19.38     11.63 o 
  -5  16   6      284.31      305.53     14.86 o 
  -4  16   6      165.54      167.30     12.92 o 
  -3  16   6       21.28       20.02      7.75 o 
  -2  16   6      155.78      142.11      6.46 o 
  -1  16   6        8.22        7.11      7.75 o 
   0  16   6       59.75       51.68      6.46 o 
   1  16   6       24.65        6.46      7.11 o 
   2  16   6      142.27      145.98      7.11 o 
   3  16   6       50.91       65.89      9.04 o 
   4  16   6      170.75      205.41     12.92 o 
   5  16   6      293.41      252.56     14.86 o 
  -5  17   6        5.70      -10.98     12.92 o 
  -4  17   6        7.58        1.29     10.98 o 
  -3  17   6      194.56      168.59     10.34 o 
  -2  17   6       36.15       48.45      7.75 o 
  -1  17   6      207.10      196.37      8.40 o 
   0  17   6      102.34       99.48      8.40 o 
   1  17   6      207.96      213.16      9.04 o 
   2  17   6       34.36       29.71      8.40 o 
   3  17   6      229.76      213.16     12.27 o 
   4  17   6        4.34       25.84     11.63 o 
   5  17   6        5.79      -11.63     12.27 o 
  -4  18   6       51.62       91.72     16.79 o 
  -3  18   6       80.47       80.10     11.63 o 
  -2  18   6        8.91       36.82      8.40 o 
  -1  18   6       48.79       40.69      9.69 o 
   0  18   6        1.68       10.98      7.75 o 
   1  18   6       41.09       47.80     10.34 o 
   2  18   6        5.00       27.13      9.69 o 
   3  18   6       84.02       98.83     12.27 o 
   4  18   6       59.81       92.37     13.56 o 
  -3  19   6        3.76       18.73     12.27 o 
  -2  19   6      240.99      257.09     11.63 o 
  -1  19   6       73.71       67.18      8.40 o 
   0  19   6      236.30      242.87     11.63 o 
   1  19   6       92.48       88.49      9.69 o 
   2  19   6      232.86      249.98     12.92 o 
   3  19   6        5.27        5.81     14.86 o 
  -2  20   6       39.40       45.22     12.92 o 
  -1  20   6       13.86       11.63     10.34 o 
   0  20   6        2.89       14.86     10.34 o 
   1  20   6       16.09        7.11     10.98 o 
   2  20   6       37.67       31.01     12.92 o 
   1   0   7      423.39      368.19      3.88 o 
   2   0   7     2080.41     2155.51     15.50 o 
   3   0   7       44.76      102.06      1.94 o 
   4   0   7     2166.06     2229.79     16.79 o 
   5   0   7        0.20        7.75      2.58 o 
   6   0   7      577.71      620.75      8.40 o 
   7   0   7        4.94       14.86      6.46 o 
   8   0   7      198.05      186.03     12.27 o 
   9   0   7       11.15       40.05     12.92 o 
  -9   1   7       76.93       76.22     15.50 o 
  -8   1   7       31.37       29.07      9.69 o 
  -7   1   7      645.06      637.55     10.98 o 
  -6   1   7      269.40      229.96      6.46 o 
  -5   1   7     1160.79     1201.45     11.63 o 
  -4   1   7     1284.98     1273.15     10.34 o 
  -3   1   7     3429.88     3481.63     23.90 o 
  -2   1   7     2337.68     2301.49     17.44 o 
  -1   1   7     5594.98     5605.49     41.34 o 
   0   1   7    13276.16    13416.87    101.41 o 
   1   1   7     5320.05     5314.81     36.82 o 
   2   1   7     2554.87     2548.89     17.44 o 
   3   1   7     3517.58     3521.68     24.55 o 
   4   1   7     1311.72     1309.97     10.34 o 
   5   1   7     1146.19     1163.99     10.98 o 
   6   1   7      259.60      211.87      5.17 o 
   7   1   7      689.74      667.26     13.56 o 
   8   1   7       22.61       25.84     10.34 o 
   9   1   7       73.71       66.53     14.21 o 
  -9   2   7        8.30       36.82     14.86 o 
  -8   2   7      236.28      246.75     12.92 o 
  -7   2   7      655.39      636.90     11.63 o 
  -6   2   7     1160.14     1150.42     14.21 o 
  -5   2   7      302.65      313.28      4.52 o 
  -4   2   7     2381.01     2324.10     18.09 o 
  -3   2   7     6812.50     6808.88     47.80 o 
  -2   2   7     6719.49     6823.74     48.45 o 
  -1   2   7      344.99      385.63      3.88 o 
   0   2   7    12183.78    11796.20     81.39 o 
   1   2   7      301.31      337.83      3.23 o 
   2   2   7     6600.13     6660.96     43.28 o 
   3   2   7     6743.74     6732.01     47.80 o 
   4   2   7     2195.31     2116.11     16.15 o 
   5   2   7      312.78      322.97      5.17 o 
   6   2   7     1166.32     1154.94     14.86 o 
   7   2   7      655.75      617.52     11.63 o 
   8   2   7      250.65      278.40     16.15 o 
   9   2   7       10.24       10.34     17.44 o 
  -8   3   7       18.04       43.28     11.63 o 
  -7   3   7      413.83      383.69      9.69 o 
  -6   3   7      113.57      118.85      5.17 o 
  -5   3   7      746.25      722.16      8.40 o 
  -4   3   7      218.82      204.12      3.88 o 
  -3   3   7     2508.81     2518.53     18.73 o 
  -2   3   7      885.92      892.05      7.11 o 
  -1   3   7     8029.91     8219.62     55.55 o 
   0   3   7     6128.56     6341.86     41.99 o 
   1   3   7     8100.56     8268.06     54.91 o 
   2   3   7      813.57      822.28      5.81 o 
   3   3   7     2593.61     2618.65     18.09 o 
   4   3   7      279.73      276.46      3.23 o 
   5   3   7      691.71      685.34      7.75 o 
   6   3   7      144.76      145.34      5.17 o 
   7   3   7      373.35      366.25      9.04 o 
   8   3   7       16.20       35.53     10.34 o 
  -8   4   7       39.34       63.95     11.63 o 
  -7   4   7      216.14      224.79      8.40 o 
  -6   4   7      135.06      142.11      5.81 o 
  -5   4   7      835.43      837.14      9.69 o 
  -4   4   7     1658.97     1658.78     14.21 o 
  -3   4   7     1884.68     1919.09     14.21 o 
  -2   4   7     1801.36     2038.59     14.21 o 
  -1   4   7     2454.17     2587.00     17.44 o 
   0   4   7      502.31      449.58      3.88 o 
   1   4   7     2410.14     2543.08     18.09 o 
   2   4   7     1544.50     1738.23     11.63 o 
   3   4   7     1976.12     2015.34     14.21 o 
   4   4   7     1687.13     1667.82     13.56 o 
   5   4   7      789.86      804.84      8.40 o 
   6   4   7       87.67       96.89      5.17 o 
   7   4   7      204.27      210.58      8.40 o 
   8   4   7       44.36       56.84      9.69 o 
  -8   5   7       14.00       16.15     12.27 o 
  -7   5   7      280.02      288.09      9.69 o 
  -6   5   7       89.09       87.20      5.17 o 
  -5   5   7     1174.91     1214.37     14.21 o 
  -4   5   7      223.16      226.08      3.88 o 
  -3   5   7     3307.56     3093.42     22.61 o 
  -2   5   7     1794.49     1714.33     12.92 o 
   0   5   7    23536.02    24467.01    155.67 o 
   1   5   7       45.31       31.65      1.29 o 
   2   5   7     1864.34     1738.88     12.27 o 
   3   5   7     2971.18     2712.31     20.02 o 
   4   5   7      261.61      273.88      3.88 o 
   5   5   7     1181.89     1244.09     11.63 o 
   6   5   7      100.19       90.43      5.17 o 
   7   5   7      239.41      258.38      8.40 o 
   8   5   7       23.33       29.71      9.04 o 
  -8   6   7      228.90      235.12     13.56 o 
  -7   6   7        9.88        7.75      7.75 o 
  -6   6   7      821.59      853.29     14.21 o 
  -5   6   7      245.24      226.73      4.52 o 
  -4   6   7     2401.25     2313.77     21.96 o 
  -3   6   7     1595.65     1687.85     14.21 o 
  -2   6   7     3833.47     3823.98     27.13 o 
  -1   6   7      963.95     1054.82      7.75 o 
   0   6   7     6985.30     7224.22     47.80 o 
   1   6   7      905.60      999.27      7.75 o 
   2   6   7     4345.02     4410.49     31.01 o 
   3   6   7     1472.53     1521.19     12.92 o 
   4   6   7     2306.44     2227.85     19.38 o 
   5   6   7      215.81      199.60      3.88 o 
   6   6   7      877.09      892.69     14.86 o 
   7   6   7       23.33       18.73      6.46 o 
   8   6   7      243.64      237.71     10.98 o 
  -8   7   7      104.07       97.54     10.98 o 
  -7   7   7       95.14       88.49     10.98 o 
  -6   7   7       23.75       52.32      5.81 o 
  -5   7   7      299.76      304.88      7.11 o 
  -4   7   7      319.17      310.70      4.52 o 
  -3   7   7       32.68       31.65      3.23 o 
  -2   7   7     2616.15     2756.24     21.96 o 
  -1   7   7     2057.43     2076.70     14.21 o 
   0   7   7     2861.34     2845.38     20.02 o 
   1   7   7     1934.95     1954.62     14.21 o 
   2   7   7     2852.09     2994.59     25.19 o 
   3   7   7      105.32       99.48      2.58 o 
   4   7   7      292.90      282.92      3.88 o 
   5   7   7      412.33      415.99      5.81 o 
   6   7   7       28.75       45.86      5.81 o 
   7   7   7       70.40       66.53      7.11 o 
   8   7   7      119.68      112.39      9.69 o 
  -8   8   7       13.07        5.81     10.98 o 
  -7   8   7      126.97      118.85     10.34 o 
  -6   8   7      239.40      235.12      9.04 o 
  -5   8   7      467.34      443.12      8.40 o 
  -4   8   7      162.46      158.26      3.88 o 
  -3   8   7     2315.19     2271.13     21.32 o 
  -2   8   7      355.79      395.96      5.17 o 
  -1   8   7      572.08      623.33      5.17 o 
   0   8   7     2710.31     2811.14     21.32 o 
   1   8   7      655.29      699.56      7.11 o 
   2   8   7      334.55      372.06      4.52 o 
   3   8   7     2450.96     2395.15     20.67 o 
   4   8   7      232.84      217.04      3.88 o 
   5   8   7      434.11      421.80      7.75 o 
   6   8   7      227.40      222.85      7.11 o 
   7   8   7      171.91      174.40     10.34 o 
   8   8   7       11.67       34.23     12.92 o 
  -8   9   7        8.72       12.27     10.98 o 
  -7   9   7      180.78      176.99     10.98 o 
  -6   9   7        8.86       27.78      9.04 o 
  -5   9   7      520.94      527.09      9.69 o 
  -4   9   7       26.25       21.32      2.58 o 
  -3   9   7      884.74      882.36     10.34 o 
  -2   9   7       75.65       56.84      2.58 o 
  -1   9   7     6016.18     5895.52     48.45 o 
   0   9   7     1701.45     1721.44     15.50 o 
   1   9   7     6383.19     6293.42     51.68 o 
   2   9   7       80.94       65.24      3.23 o 
   3   9   7     1031.56     1030.92     10.98 o 
   4   9   7        4.08        4.52      2.58 o 
   5   9   7      538.59      531.61      9.69 o 
   6   9   7        4.21        7.11      5.81 o 
   7   9   7      164.22      160.19     10.98 o 
   8   9   7        5.70        0.00     11.63 o 
  -7  10   7       31.00       64.59     10.34 o 
  -6  10   7      276.45      304.24     12.27 o 
  -5  10   7      899.56      927.57     16.79 o 
  -4  10   7      613.05      581.35      8.40 o 
  -3  10   7      576.57      536.78      8.40 o 
  -2  10   7     1661.05     1642.63     16.15 o 
  -1  10   7      262.29      271.30      4.52 o 
   0  10   7      329.61      343.64      5.17 o 
   1  10   7      211.00      235.12      3.88 o 
   2  10   7     1475.87     1455.95     14.86 o 
   3  10   7      733.73      665.32      7.75 o 
   4  10   7      585.78      563.91      8.40 o 
   5  10   7      955.26      942.43     14.86 o 
   6  10   7      298.36      312.64      9.69 o 
   7  10   7       29.02       34.88     10.98 o 
  -7  11   7       15.19       25.84     10.34 o 
  -6  11   7       30.15       45.22     11.63 o 
  -5  11   7       62.51       58.13      8.40 o 
  -4  11   7      169.52      209.93      6.46 o 
  -3  11   7      346.93      310.70      5.81 o 
  -2  11   7     1271.46     1263.46     14.86 o 
  -1  11   7      166.98      189.26      4.52 o 
   0  11   7     2518.42     2431.97     25.84 o 
   1  11   7      180.41      198.30      4.52 o 
   2  11   7     1198.74     1185.95     12.27 o 
   3  11   7      355.49      321.68      5.17 o 
   4  11   7      147.36      192.49      6.46 o 
   5  11   7       68.16       60.07      6.46 o 
   6  11   7       15.56       34.88      7.75 o 
   7  11   7       14.97       33.59     10.98 o 
  -7  12   7       41.78       56.20     11.63 o 
  -6  12   7      324.47      348.81     14.86 o 
  -5  12   7       68.45       51.03      9.04 o 
  -4  12   7      643.70      629.79     12.92 o 
  -3  12   7      569.95      600.08     10.98 o 
  -2  12   7      937.43      921.76     12.27 o 
  -1  12   7      337.91      334.60      5.81 o 
   0  12   7       46.76       45.22      3.88 o 
   1  12   7      318.81      301.66      5.17 o 
   2  12   7      847.21      804.84     10.98 o 
   3  12   7      480.02      553.57      9.69 o 
   4  12   7      601.99      620.10     11.63 o 
   5  12   7       49.06       20.67      9.04 o 
   6  12   7      289.25      288.09     11.63 o 
   7  12   7       46.11       43.28     12.92 o 
  -6  13   7       36.94       18.09     11.63 o 
  -5  13   7      159.04      155.67     11.63 o 
  -4  13   7       21.67       18.09      8.40 o 
  -3  13   7      205.19      238.35      9.04 o 
  -2  13   7      164.04      195.72      6.46 o 
  -1  13   7     2697.32     2683.89     32.30 o 
   0  13   7       33.08       19.38      3.88 o 
   1  13   7     2729.17     2743.96     31.65 o 
   2  13   7      195.99      227.37      9.04 o 
   3  13   7      143.87      166.65      7.11 o 
   4  13   7       26.52       25.84      6.46 o 
   5  13   7      181.90      183.45     10.34 o 
   6  13   7       33.61       23.25      9.69 o 
  -6  14   7       12.65       35.53     12.92 o 
  -5  14   7      331.61      338.47     16.79 o 
  -4  14   7       76.77       68.47     10.34 o 
  -3  14   7      384.42      333.31      8.40 o 
  -2  14   7      120.46      123.37      7.75 o 
  -1  14   7       84.17       71.05      5.81 o 
   0  14   7        2.44       -3.88      5.81 o 
   1  14   7       51.32       43.28      6.46 o 
   2  14   7      108.37      113.69      6.46 o 
   3  14   7      343.23      339.12     10.34 o 
   4  14   7       52.15       58.78     10.98 o 
   5  14   7      281.30      286.80     12.92 o 
   6  14   7       13.70        5.81     11.63 o 
  -6  15   7        7.43       11.63     14.21 o 
  -5  15   7        2.72       -2.58     14.21 o 
  -4  15   7      172.68      133.71     10.34 o 
  -3  15   7       63.64       56.20      6.46 o 
  -2  15   7      350.04      348.16      9.69 o 
  -1  15   7      718.79      710.54     12.27 o 
   0  15   7      214.34      227.37      7.75 o 
   1  15   7      759.60      744.77     14.21 o 
   2  15   7      347.19      355.27      9.69 o 
   3  15   7       56.66       72.99      7.75 o 
   4  15   7      191.74      186.68     10.98 o 
   5  15   7        0.81        6.46     10.34 o 
   6  15   7        9.88       10.34     12.27 o 
  -5  16   7       48.14       45.86     14.86 o 
  -4  16   7      105.87      131.13     11.63 o 
  -3  16   7       63.75       42.63      8.40 o 
  -2  16   7      440.53      451.51     10.34 o 
  -1  16   7       74.91       91.08      7.75 o 
   0  16   7        0.17       10.34      7.11 o 
   1  16   7       72.06       73.64      7.75 o 
   2  16   7      432.99      453.45     10.98 o 
   3  16   7       78.21       93.02      9.04 o 
   4  16   7       68.12       82.68     11.63 o 
   5  16   7       34.06       34.23     12.92 o 
  -4  17   7        0.30        9.69     15.50 o 
  -3  17   7       10.25       29.07      9.69 o 
  -2  17   7      452.23      467.02     10.98 o 
  -1  17   7        7.09        0.00      8.40 o 
   0  17   7      193.95      191.84      8.40 o 
   1  17   7        6.68        1.94      9.69 o 
   2  17   7      449.84      485.75     12.27 o 
   3  17   7        8.42       21.96     11.63 o 
   4  17   7        1.30       10.98     13.56 o 
  -4  18   7       28.75        9.69     14.21 o 
  -3  18   7       47.09       70.41     12.27 o 
  -2  18   7       88.06       74.93      8.40 o 
  -1  18   7       70.40       67.18      8.40 o 
   0  18   7      189.34      195.72     10.34 o 
   1  18   7       66.55       83.97      8.40 o 
   2  18   7      113.43       84.62     10.34 o 
   3  18   7       42.12       43.92     11.63 o 
   4  18   7       14.91        5.17     12.92 o 
  -3  19   7       17.71       31.01     12.27 o 
  -2  19   7       34.56       38.76     10.98 o 
  -1  19   7       66.08       69.12     10.34 o 
   0  19   7        2.03       -1.29      9.04 o 
   1  19   7       79.26       85.91     10.34 o 
   2  19   7       20.80       40.69     11.63 o 
   3  19   7       16.56        7.75     13.56 o 
  -1  20   7       41.16       34.88     10.34 o 
   0  20   7       20.12       10.34     10.98 o 
   1  20   7       36.48       53.61     10.98 o 
   0   0   8     2027.78     2015.34     21.32 o 
   1   0   8     2097.66     2098.67     15.50 o 
   2   0   8     2494.18     2471.38     18.09 o 
   3   0   8       75.83      103.35      2.58 o 
   4   0   8      258.40      272.59      3.88 o 
   5   0   8     7455.62     7324.99     66.53 o 
   6   0   8       35.24       54.91      4.52 o 
   7   0   8      417.61      350.10      9.69 o 
   8   0   8      137.23      136.29     12.27 o 
  -8   1   8      324.20      294.55     14.86 o 
  -7   1   8      198.27      177.63      7.11 o 
  -6   1   8       72.37       56.84      4.52 o 
  -5   1   8      552.00      585.22      7.11 o 
  -4   1   8     1609.30     1569.64     12.27 o 
  -3   1   8     1536.99     1676.87     13.56 o 
  -2   1   8     7189.74     7393.46     52.32 o 
  -1   1   8     5964.85     5952.36     43.92 o 
   0   1   8      728.08      839.08      7.11 o 
   1   1   8     6070.31     6073.80     41.34 o 
   2   1   8     7202.61     7394.75     50.38 o 
   3   1   8     1263.46     1373.27     10.34 o 
   4   1   8     1663.28     1629.07     13.56 o 
   5   1   8      498.85      524.51      6.46 o 
   6   1   8       74.60       66.53      4.52 o 
   7   1   8      227.46      217.04      8.40 o 
   8   1   8      301.04      266.13     16.15 o 
  -8   2   8       17.55       34.88     13.56 o 
  -7   2   8       53.62       52.32      7.11 o 
  -6   2   8      637.29      626.56     10.34 o 
  -5   2   8      606.12      638.19      7.75 o 
  -4   2   8     2499.01     2652.24     21.96 o 
  -3   2   8      321.64      337.83      3.88 o 
  -2   2   8      225.76      287.44      4.52 o 
  -1   2   8     1527.75     1269.92     51.03 o 
   0   2   8      998.65      919.82      7.11 o 
   1   2   8     1229.34     1136.21      8.40 o 
   2   2   8      354.48      379.17      3.88 o 
   3   2   8      264.84      280.34      3.23 o 
   4   2   8     2525.77     2669.03     21.32 o 
   5   2   8      605.69      631.09      7.11 o 
   6   2   8      677.07      665.32     10.34 o 
   7   2   8       64.33       71.70      6.46 o 
   8   2   8       15.78        8.40     13.56 o 
  -8   3   8      635.59      603.31     17.44 o 
  -7   3   8       77.31       83.97      7.75 o 
  -6   3   8      136.97      187.32      5.81 o 
  -5   3   8     1039.67     1005.09     10.98 o 
  -4   3   8      108.17      124.67      3.23 o 
  -3   3   8      265.88      315.22      3.88 o 
  -2   3   8     9498.24     9359.06     67.82 o 
  -1   3   8     1782.00     1640.05     77.51 o 
   0   3   8      836.64      893.34      6.46 o 
   1   3   8     1305.54     1366.81      9.69 o 
   2   3   8     9137.54     9016.71     59.43 o 
   3   3   8      295.07      344.93      3.88 o 
   4   3   8      189.79      194.43      3.88 o 
   5   3   8      966.26      930.16     10.34 o 
   6   3   8      179.31      206.70      5.81 o 
   7   3   8       82.46       83.33      7.11 o 
   8   3   8      656.30      594.91     18.73 o 
  -8   4   8       76.41       94.95     11.63 o 
  -7   4   8       76.80       68.47      9.04 o 
  -6   4   8      481.90      484.46      9.04 o 
  -5   4   8     3844.75     3873.07     39.40 o 
  -4   4   8     2662.78     2667.10     25.19 o 
  -3   4   8     1667.23     1688.49     12.92 o 
  -2   4   8     2304.27     2262.74     16.79 o 
  -1   4   8     6360.75     6329.59     45.22 o 
   0   4   8     7811.71     8594.91     53.61 o 
   1   4   8     7543.78     7586.59     51.03 o 
   2   4   8     2211.90     2123.86     14.86 o 
   3   4   8     1599.36     1605.17     12.27 o 
   4   4   8     2540.98     2572.79     21.32 o 
   5   4   8     3821.57     3842.07     35.53 o 
   6   4   8      524.06      492.21      9.04 o 
   7   4   8       65.63       48.45      7.11 o 
   8   4   8       89.40       93.02     10.98 o 
  -8   5   8       22.01       46.51     11.63 o 
  -7   5   8      182.93      165.36      9.69 o 
  -6   5   8      244.84      205.41      7.75 o 
  -5   5   8       54.69       57.49      3.88 o 
  -4   5   8      616.26      609.77      7.11 o 
  -3   5   8     3270.76     3226.48     26.48 o 
  -2   5   8      211.66      212.52      3.23 o 
  -1   5   8     2352.11     2320.23     17.44 o 
   0   5   8     6592.99     6893.50     47.15 o 
   1   5   8     2782.30     2734.27     20.02 o 
   2   5   8      229.75      231.25      3.23 o 
   3   5   8     3396.29     3379.57     27.13 o 
   4   5   8      690.57      663.38      6.46 o 
   5   5   8       56.71       58.78      2.58 o 
   6   5   8      199.77      195.72      5.81 o 
   7   5   8      173.54      169.24      7.75 o 
   8   5   8       23.88       27.13      9.04 o 
  -8   6   8       40.85       43.28     11.63 o 
  -7   6   8       77.42       84.62      9.04 o 
  -6   6   8      139.89      151.80      7.11 o 
  -5   6   8     1841.08     1857.08     22.61 o 
  -4   6   8      111.65      105.93      3.88 o 
  -3   6   8      578.28      577.47      6.46 o 
  -2   6   8      767.61      704.72      6.46 o 
  -1   6   8     1879.27     1921.68     15.50 o 
   0   6   8       11.51       10.34      1.94 o 
   1   6   8     2145.21     2208.48     16.79 o 
   2   6   8      781.11      725.39      6.46 o 
   3   6   8      468.96      475.41      5.17 o 
   4   6   8      127.35      125.96      3.23 o 
   5   6   8     1853.08     1846.10     18.09 o 
   6   6   8      123.69      113.04      6.46 o 
   7   6   8       74.67       82.03      7.75 o 
   8   6   8       43.46       44.57     10.34 o 
  -8   7   8      259.22      268.07     12.92 o 
  -7   7   8      218.28      180.86     10.98 o 
  -6   7   8      219.78      243.52      8.40 o 
  -5   7   8      462.37      450.22      8.40 o 
  -4   7   8      242.16      246.75      9.69 o 
  -3   7   8      728.82      703.43      7.75 o 
  -2   7   8     6925.56     6883.81     61.36 o 
  -1   7   8     2451.12     2545.66     21.32 o 
   0   7   8      713.83      838.43      6.46 o 
   1   7   8     1919.61     2041.18     16.15 o 
   2   7   8     6773.86     6703.59     54.91 o 
   3   7   8      663.75      637.55      7.11 o 
   4   7   8      380.06      325.55      5.17 o 
   5   7   8      543.37      499.96      7.75 o 
   6   7   8      159.72      162.13      6.46 o 
   7   7   8      195.31      129.19      8.40 o 
   8   7   8      286.54      290.03     17.44 o 
  -8   8   8       28.17       27.13     12.27 o 
  -7   8   8      207.22      184.74     12.92 o 
  -6   8   8      744.27      737.67     16.15 o 
  -5   8   8      450.51      457.33      9.04 o 
  -4   8   8     1848.24     1941.70     21.32 o 
  -3   8   8     2116.74     2068.95     21.96 o 
  -2   8   8      938.75      855.23     29.07 o 
  -1   8   8      618.47      614.29      6.46 o 
   0   8   8      813.49      765.44      7.11 o 
   1   8   8      806.56      799.68      7.75 o 
   2   8   8      681.05      651.11      7.11 o 
   3   8   8     1963.34     1930.08     18.09 o 
   4   8   8     1758.63     1836.41     18.73 o 
   5   8   8      485.78      487.69      8.40 o 
   6   8   8      740.87      709.24     12.27 o 
   7   8   8      203.17      180.86      9.04 o 
   8   8   8       27.06       27.13     13.56 o 
  -8   9   8       38.23       25.19     18.09 o 
  -7   9   8       32.23       25.84     10.34 o 
  -6   9   8       77.36       54.91     10.34 o 
  -5   9   8      141.95      118.21      5.81 o 
  -4   9   8      246.53      233.19      5.17 o 
  -3   9   8      508.17      451.51      7.11 o 
  -2   9   8      909.50      909.49      9.69 o 
  -1   9   8      392.02      379.17      4.52 o 
   0   9   8     1399.43     1376.50     13.56 o 
   1   9   8      419.81      406.30      5.81 o 
   2   9   8      850.90      851.35      9.04 o 
   3   9   8      604.00      536.13      7.11 o 
   4   9   8      231.00      207.99      4.52 o 
   5   9   8      120.32      122.73      6.46 o 
   6   9   8       54.96       65.24      7.11 o 
   7   9   8       34.27       10.98      9.69 o 
   8   9   8       53.79       31.01     18.73 o 
  -7  10   8       23.89       37.46     10.98 o 
  -6  10   8      158.19      163.42     11.63 o 
  -5  10   8      633.07      645.94     12.92 o 
  -4  10   8      485.36      411.47      9.69 o 
  -3  10   8       31.40       45.22      3.88 o 
  -2  10   8      836.63      759.63     12.92 o 
  -1  10   8      289.16      264.19      4.52 o 
   0  10   8      125.90      158.90      3.88 o 
   1  10   8      382.26      345.58      6.46 o 
   2  10   8      611.15      585.22      7.75 o 
   3  10   8       52.77       61.36      3.88 o 
   4  10   8      317.47      286.80      6.46 o 
   5  10   8      686.99      696.33     12.92 o 
   6  10   8      152.98      157.61      9.04 o 
   7  10   8       23.42       17.44     10.98 o 
  -7  11   8      108.46      103.35     10.34 o 
  -6  11   8      174.35      182.80     10.98 o 
  -5  11   8        7.63       17.44      7.75 o 
  -4  11   8      154.03      153.73      6.46 o 
  -3  11   8      911.77      918.53     13.56 o 
  -2  11   8      441.17      454.10      7.75 o 
  -1  11   8      912.65      889.46     10.98 o 
   0  11   8     1181.29     1158.82     13.56 o 
   1  11   8      933.21      902.38     11.63 o 
   2  11   8      568.82      596.85      8.40 o 
   3  11   8      922.98      897.21     12.92 o 
   4  11   8      132.86      135.65      6.46 o 
   5  11   8       14.55       18.73      7.11 o 
   6  11   8      145.09      134.36      9.69 o 
   7  11   8      116.42      103.35     12.92 o 
  -7  12   8      102.63      100.12     11.63 o 
  -6  12   8       49.12       54.26     12.27 o 
  -5  12   8       47.63       34.23     10.98 o 
  -4  12   8      265.75      250.63      8.40 o 
  -3  12   8     1370.86     1399.11     20.02 o 
  -2  12   8      210.94      244.17      5.17 o 
  -1  12   8      357.17      322.97      5.81 o 
   0  12   8      147.27      124.67      4.52 o 
   1  12   8      406.86      391.44      6.46 o 
   2  12   8      264.60      277.11      7.75 o 
   3  12   8     1296.88     1319.01     21.32 o 
   4  12   8      291.62      297.78      8.40 o 
   5  12   8       54.91       49.74      8.40 o 
   6  12   8       60.00       38.11      9.04 o 
   7  12   8      125.40      126.60     14.86 o 
  -6  13   8       37.57        7.11     12.27 o 
  -5  13   8       47.22       53.61     11.63 o 
  -4  13   8       20.12       37.46      8.40 o 
  -3  13   8      329.45      313.93      8.40 o 
  -2  13   8      285.80      281.63      7.75 o 
  -1  13   8      211.86      220.27      5.81 o 
   0  13   8      261.70      268.07      6.46 o 
   1  13   8      213.49      192.49      5.81 o 
   2  13   8      277.80      288.09      7.75 o 
   3  13   8      314.14      328.78      9.04 o 
   4  13   8       24.38       15.50      7.75 o 
   5  13   8       47.46       49.74     10.34 o 
   6  13   8       31.42       11.63      9.69 o 
  -6  14   8      130.40      132.42     14.86 o 
  -5  14   8       12.34       24.55     12.27 o 
  -4  14   8      414.30      382.40     12.27 o 
  -3  14   8       39.06       45.22      7.11 o 
  -2  14   8      100.86      107.23      7.11 o 
  -1  14   8       21.17       15.50      5.81 o 
   0  14   8       98.65      104.64      6.46 o 
   1  14   8       21.06       36.82      6.46 o 
   2  14   8      131.10      129.83      7.75 o 
   3  14   8       20.52       18.73      8.40 o 
   4  14   8      468.87      421.80     13.56 o 
   5  14   8       16.55       11.63     10.34 o 
   6  14   8      127.47      131.77     11.63 o 
  -5  15   8       37.69       47.80     13.56 o 
  -4  15   8      234.96      229.31     11.63 o 
  -3  15   8      159.71      158.26      8.40 o 
  -2  15   8       35.46       38.11      6.46 o 
  -1  15   8      182.56      175.05      6.46 o 
   0  15   8      555.77      582.64     10.98 o 
   1  15   8      216.81      217.68      7.75 o 
   2  15   8       38.00       52.97      7.11 o 
   3  15   8      116.34      100.77      9.69 o 
   4  15   8      261.91      277.11     13.56 o 
   5  15   8       27.49       49.74     11.63 o 
  -5  16   8       81.20       62.01     15.50 o 
  -4  16   8       55.59       54.91     13.56 o 
  -3  16   8      369.16      349.45     11.63 o 
  -2  16   8       56.12       65.24      7.75 o 
  -1  16   8       64.37       43.28      7.11 o 
   0  16   8      170.30      164.07      7.75 o 
   1  16   8       44.73       39.40      7.75 o 
   2  16   8       50.25       53.61      9.04 o 
   3  16   8      320.86      318.45     10.98 o 
   4  16   8       63.63       26.48     11.63 o 
   5  16   8       77.33       85.91     12.27 o 
  -4  17   8       66.79       87.85     14.21 o 
  -3  17   8       45.78      106.58     12.27 o 
  -2  17   8       37.40       54.26      8.40 o 
  -1  17   8      458.28      481.23     12.27 o 
   0  17   8        6.10       -7.75      7.75 o 
   1  17   8      471.62      480.58     11.63 o 
   2  17   8       30.71       46.51      9.04 o 
   3  17   8       50.51       83.33     11.63 o 
   4  17   8       62.52       51.68     12.27 o 
  -3  18   8      159.72      191.20     14.86 o 
  -2  18   8        5.75       12.27      9.04 o 
  -1  18   8      146.94      117.56      9.69 o 
   0  18   8      100.08       96.89      9.04 o 
   1  18   8      133.72      113.04     10.34 o 
   2  18   8        3.28        9.04      9.69 o 
   3  18   8      146.30      190.55     12.92 o 
  -2  19   8       86.92       58.78     13.56 o 
  -1  19   8       62.24       61.36     10.34 o 
   0  19   8      217.76      233.83     10.98 o 
   1  19   8       61.12       51.03     10.98 o 
   2  19   8       95.72       71.05     13.56 o 
   0  20   8       22.70        6.46     10.98 o 
   1   0   9      709.73      569.08      5.17 o 
   2   0   9     2893.22     2873.15     21.96 o 
   3   0   9     1021.10     1062.58      8.40 o 
   4   0   9     1173.39     1287.36     11.63 o 
   5   0   9      300.60      292.61      5.17 o 
   6   0   9     1247.02     1209.20     16.79 o 
   7   0   9       42.26       27.78      7.11 o 
   8   0   9       88.72      107.87     13.56 o 
  -8   1   9       33.57       55.55     12.92 o 
  -7   1   9       18.32       31.01      7.75 o 
  -6   1   9      610.01      640.77      9.69 o 
  -5   1   9     1204.40     1173.03     12.27 o 
  -4   1   9     1187.40     1125.23     10.34 o 
  -3   1   9      473.46      457.97      5.17 o 
  -2   1   9      804.19      886.88      7.75 o 
  -1   1   9     4176.77     4435.69     33.59 o 
   0   1   9     5924.88     5810.25     42.63 o 
   1   1   9     4437.74     4703.75     32.30 o 
   2   1   9      810.57      899.80      7.75 o 
   3   1   9      473.93      452.16      4.52 o 
   4   1   9     1221.42     1158.82     10.34 o 
   5   1   9     1263.26     1225.35     12.92 o 
   6   1   9      561.36      602.02      9.69 o 
   7   1   9       28.90       37.46      7.11 o 
   8   1   9       35.75       52.32     12.92 o 
  -8   2   9      215.07      187.97     14.21 o 
  -7   2   9     1393.36     1465.64     26.48 o 
  -6   2   9      290.16      264.19      7.11 o 
  -5   2   9      311.72      306.18      5.17 o 
  -4   2   9      632.47      586.52      6.46 o 
  -3   2   9     6593.38     6753.97     53.61 o 
  -2   2   9     6415.86     6407.75     48.45 o 
  -1   2   9       52.32       42.63      1.94 o 
   0   2   9     1306.44     1468.87     10.98 o 
   1   2   9       82.02       59.43      1.94 o 
   2   2   9     6514.83     6571.82     47.80 o 
   3   2   9     6887.16     6978.12     52.32 o 
   4   2   9      726.44      706.02      7.11 o 
   5   2   9      303.93      301.66      5.17 o 
   6   2   9      278.36      268.07      7.11 o 
   7   2   9     1309.15     1322.89     22.61 o 
   8   2   9      198.11      166.65     13.56 o 
  -8   3   9       51.85       60.72     10.98 o 
  -7   3   9       62.35       67.82      8.40 o 
  -6   3   9      488.06      467.02      9.69 o 
  -5   3   9      168.68      162.13      3.88 o 
  -4   3   9     1017.34      959.22     10.34 o 
  -3   3   9      796.77      758.98      7.11 o 
  -2   3   9     1701.42     1799.60     13.56 o 
  -1   3   9     6837.45     6947.76     52.32 o 
   0   3   9     6404.30     6385.79     43.28 o 
   1   3   9     6905.92     7011.70     47.15 o 
   2   3   9     1617.21     1709.16     11.63 o 
   3   3   9      898.09      875.90      8.40 o 
   4   3   9     1154.62     1091.00     10.34 o 
   5   3   9      201.16      191.84      3.88 o 
   6   3   9      617.49      577.47     10.34 o 
   7   3   9       77.68       71.05      7.11 o 
   8   3   9       54.63       37.46     11.63 o 
  -8   4   9       48.83       47.80     11.63 o 
  -7   4   9      165.33      173.76     10.34 o 
  -6   4   9      191.39      176.34      7.75 o 
  -5   4   9       74.46       76.22      4.52 o 
  -4   4   9     1421.80     1384.25     14.21 o 
  -3   4   9     2449.62     2665.16     22.61 o 
  -2   4   9     2587.29     2650.95     20.67 o 
  -1   4   9     2509.60     2679.37     20.02 o 
   0   4   9      124.74      106.58      1.94 o 
   1   4   9     2511.61     2665.80     18.09 o 
   2   4   9     2374.76     2405.49     17.44 o 
   3   4   9     2592.30     2793.70     23.25 o 
   4   4   9     1370.93     1306.10     11.63 o 
   5   4   9      152.59      135.65      3.23 o 
   6   4   9      160.20      166.01      7.11 o 
   7   4   9      140.62      147.92      7.75 o 
   8   4   9       48.48       42.63     16.79 o 
  -8   5   9        6.10       30.36     12.92 o 
  -7   5   9       19.12       13.56      9.04 o 
  -6   5   9      378.35      395.32      9.04 o 
  -5   5   9     1200.10     1143.96     14.86 o 
  -4   5   9      656.19      661.45      7.75 o 
  -3   5   9       95.81       84.62      2.58 o 
  -2   5   9      301.41      313.28      3.88 o 
  -1   5   9     1817.38     1890.03     14.21 o 
   0   5   9    14395.06    14836.00    104.64 o 
   1   5   9     2045.63     2095.44     16.15 o 
   2   5   9      261.48      269.36      3.23 o 
   3   5   9      104.82       86.56      2.58 o 
   4   5   9      579.89      591.04      7.11 o 
   5   5   9     1167.63     1125.23     11.63 o 
   6   5   9      486.53      486.39      9.69 o 
   7   5   9       26.61       31.01      7.11 o 
   8   5   9        8.65       32.30     11.63 o 
  -8   6   9       65.40       63.30     11.63 o 
  -7   6   9      326.20      327.49     10.98 o 
  -6   6   9      467.83      503.84     10.98 o 
  -5   6   9      614.13      572.30      9.69 o 
  -4   6   9      898.16      867.50     10.34 o 
  -3   6   9     3222.10     3136.70     27.78 o 
  -2   6   9      882.62      866.21      9.04 o 
  -1   6   9     1624.12     1499.23     12.92 o 
   0   6   9       98.39      102.06      2.58 o 
   1   6   9     1540.57     1418.49     11.63 o 
   2   6   9      848.68      839.08      7.75 o 
   3   6   9     3051.78     3012.03     26.48 o 
   4   6   9     1089.37     1084.54     10.98 o 
   5   6   9      540.63      495.44      7.11 o 
   6   6   9      415.70      424.38      9.04 o 
   7   6   9      329.27      320.39     10.34 o 
   8   6   9       54.40       60.72     12.27 o 
  -8   7   9      101.36       96.25     13.56 o 
  -7   7   9       17.72       13.56      9.69 o 
  -6   7   9        8.79        1.94      7.11 o 
  -5   7   9      100.35      109.16      5.17 o 
  -4   7   9      205.99      215.74      4.52 o 
  -3   7   9      480.05      475.41      5.81 o 
  -2   7   9      803.47      771.26      8.40 o 
  -1   7   9     1219.96     1278.97     12.92 o 
   0   7   9      448.43      448.93      5.17 o 
   1   7   9     1500.68     1556.72     13.56 o 
   2   7   9      972.72      949.54      9.69 o 
   3   7   9      373.91      357.21      5.17 o 
   4   7   9      213.39      220.91      3.88 o 
   5   7   9       76.81       76.22      3.88 o 
   6   7   9       18.39       18.73      6.46 o 
   7   7   9       19.37       34.88      7.11 o 
   8   7   9       92.39       74.93     11.63 o 
  -8   8   9       86.28       81.39     12.92 o 
  -7   8   9      237.49      271.94     12.27 o 
  -6   8   9        1.14        5.81      9.04 o 
  -5   8   9      164.76      138.88      6.46 o 
  -4   8   9      229.37      213.16      4.52 o 
  -3   8   9     1848.42     1795.07     17.44 o 
  -2   8   9     1266.12     1249.90     12.92 o 
  -1   8   9      254.74      289.38      4.52 o 
   0   8   9     1689.71     1691.72     15.50 o 
   1   8   9      220.82      259.67      4.52 o 
   2   8   9     1425.88     1421.07     13.56 o 
   3   8   9     1984.75     1917.80     20.02 o 
   4   8   9      268.97      264.84      4.52 o 
   5   8   9      254.33      244.17      7.11 o 
   6   8   9        2.63       -1.94      6.46 o 
   7   8   9      201.96      192.49      9.69 o 
   8   8   9       89.71       85.91     12.92 o 
  -7   9   9       22.16       25.19     11.63 o 
  -6   9   9      140.51      138.23     10.98 o 
  -5   9   9      160.99      163.42      7.11 o 
  -4   9   9      897.00      846.83     12.27 o 
  -3   9   9       41.04       55.55      3.88 o 
  -2   9   9     1280.52     1173.03     12.92 o 
  -1   9   9     3755.54     3935.08     40.05 o 
   0   9   9     2560.27     2453.29     25.19 o 
   1   9   9     3892.12     3971.25     40.05 o 
   2   9   9     1241.99     1163.99     12.92 o 
   3   9   9        3.61       17.44      3.23 o 
   4   9   9      802.69      764.80      9.69 o 
   5   9   9      224.91      229.96      7.11 o 
   6   9   9      116.53      116.92      8.40 o 
   7   9   9       21.95       35.53      9.69 o 
  -7  10   9       23.23       19.38     10.98 o 
  -6  10   9      195.48      194.43     11.63 o 
  -5  10   9      702.81      696.33     14.86 o 
  -4  10   9      337.66      344.93      7.75 o 
  -3  10   9       20.72       34.88      3.88 o 
  -2  10   9      383.64      392.73      5.81 o 
  -1  10   9      905.43      873.31     10.98 o 
   0  10   9      769.97      777.07     10.34 o 
   1  10   9     1103.86     1082.60     12.27 o 
   2  10   9      348.50      361.08      5.81 o 
   3  10   9       44.70       53.61      3.88 o 
   4  10   9      363.82      384.98      8.40 o 
   5  10   9      810.76      779.01     15.50 o 
   6  10   9      178.29      167.30      9.04 o 
   7  10   9       31.68        4.52     10.98 o 
  -7  11   9       69.31       75.58     12.27 o 
  -6  11   9        5.30       34.23     10.98 o 
  -5  11   9      215.21      190.55     10.34 o 
  -4  11   9       59.88       56.84      5.17 o 
  -3  11   9      562.95      542.59      9.69 o 
  -2  11   9      586.49      547.76      9.04 o 
  -1  11   9      212.40      202.83      4.52 o 
   0  11   9     1537.70     1554.14     18.09 o 
   1  11   9      220.21      210.58      5.17 o 
   2  11   9      606.44      550.99      9.04 o 
   3  11   9      569.34      566.49     10.34 o 
   4  11   9       57.45       62.66      5.81 o 
   5  11   9      206.43      206.06      9.04 o 
   6  11   9        8.15       32.94      8.40 o 
   7  11   9       56.30       78.16     12.27 o 
  -7  12   9      120.20      149.86     13.56 o 
  -6  12   9      131.25      138.23     11.63 o 
  -5  12   9        1.32       -9.69      9.69 o 
  -4  12   9      428.46      434.07     10.98 o 
  -3  12   9       99.81       96.89      7.11 o 
  -2  12   9      434.96      415.99      9.04 o 
  -1  12   9      383.50      350.75      7.11 o 
   0  12   9       18.42       10.98      3.23 o 
   1  12   9      303.43      299.72      7.11 o 
   2  12   9      469.70      451.51      9.04 o 
   3  12   9       68.59       68.47      5.81 o 
   4  12   9      451.88      478.00     12.92 o 
   5  12   9        0.99        1.29      7.75 o 
   6  12   9       83.01       92.37     10.34 o 
   7  12   9      119.88      124.67     14.21 o 
  -6  13   9       48.52       21.32     14.21 o 
  -5  13   9       24.14       18.09     10.98 o 
  -4  13   9      155.08      167.30      9.04 o 
  -3  13   9      224.45      251.27      8.40 o 
  -2  13   9      626.02      636.25     11.63 o 
  -1  13   9      561.83      573.60     10.98 o 
   0  13   9       28.50       44.57      4.52 o 
   1  13   9      624.24      608.48     11.63 o 
   2  13   9      666.61      634.96     11.63 o 
   3  13   9      219.28      251.92      9.04 o 
   4  13   9      159.89      147.27      8.40 o 
   5  13   9       20.60        5.17      8.40 o 
   6  13   9       27.32       29.07     11.63 o 
  -6  14   9       33.74       15.50     12.92 o 
  -5  14   9      194.65      205.41     12.92 o 
  -4  14   9       17.58        3.88      9.69 o 
  -3  14   9      149.30      149.21      7.11 o 
  -2  14   9       62.42       49.09      7.11 o 
  -1  14   9      239.06      240.29      7.75 o 
   0  14   9     1983.57     2032.13     29.07 o 
   1  14   9      215.53      215.74      8.40 o 
   2  14   9       56.65       64.59      9.04 o 
   3  14   9      131.36      111.75      8.40 o 
   4  14   9       21.42       38.11      9.69 o 
   5  14   9      209.64      215.74     11.63 o 
   6  14   9       47.62       58.13     12.27 o 
  -5  15   9       19.13       27.78     12.27 o 
  -4  15   9      210.41      211.22     14.86 o 
  -3  15   9       30.19       23.25      8.40 o 
  -2  15   9      109.80      103.35      7.11 o 
  -1  15   9      205.45      222.85      7.75 o 
   0  15   9      220.00      231.89      8.40 o 
   1  15   9      221.89      226.73     10.34 o 
   2  15   9      108.39      116.92      8.40 o 
   3  15   9       12.96       21.32      9.04 o 
   4  15   9      234.45      230.60     12.27 o 
   5  15   9       28.38       11.63     13.56 o 
  -5  16   9       34.84       33.59     16.79 o 
  -4  16   9       47.67       82.68     12.27 o 
  -3  16   9       80.83       78.80      9.69 o 
  -2  16   9       75.59       62.66      7.75 o 
  -1  16   9      133.30      158.90      8.40 o 
   0  16   9      420.07      515.46     11.63 o 
   1  16   9      170.55      188.62      9.69 o 
   2  16   9       85.83       65.24      9.04 o 
   3  16   9       87.01       82.68      9.69 o 
   4  16   9       59.10       60.07     10.98 o 
   5  16   9       29.40       20.67     14.21 o 
  -4  17   9        0.41       -3.88     14.21 o 
  -3  17   9       47.67       44.57     12.92 o 
  -2  17   9      117.88      133.06      9.69 o 
  -1  17   9       14.58       26.48      8.40 o 
   0  17   9      121.34      122.73      9.04 o 
   1  17   9       17.07       28.42      9.69 o 
   2  17   9      142.68      136.29      9.69 o 
   3  17   9       47.65       43.92     12.27 o 
   4  17   9        0.50       -2.58     10.98 o 
  -3  18   9       30.59       31.65     15.50 o 
  -2  18   9        4.03       18.09     10.98 o 
  -1  18   9       45.33       41.99      9.69 o 
   0  18   9       38.09       51.68      9.69 o 
   1  18   9       48.21       47.15     11.63 o 
   2  18   9        6.26       16.15     10.98 o 
   3  18   9       37.16       49.74     12.92 o 
  -2  19   9       30.82        0.00     12.27 o 
  -1  19   9      105.70      127.90     10.98 o 
   0  19   9       60.84       47.80     10.34 o 
   1  19   9       71.44       83.33     10.98 o 
   2  19   9       28.94       51.68     10.98 o 
   0   0  10    47562.25    48523.20    490.27 o 
   1   0  10      566.42      687.93      6.46 o 
   2   0  10      290.25      318.45      3.88 o 
   3   0  10     1171.15     1072.91      9.69 o 
   4   0  10     2554.70     2408.72     21.32 o 
   5   0  10     1023.18     1118.77     12.92 o 
   6   0  10     1104.39     1147.19     16.79 o 
   7   0  10        5.71        9.69      6.46 o 
   8   0  10       60.32       77.51     14.21 o 
  -8   1  10       57.47       70.41     14.86 o 
  -7   1  10      427.65      450.22     10.98 o 
  -6   1  10       80.37       95.60      7.11 o 
  -5   1  10      120.26      129.83      3.23 o 
  -4   1  10     1262.22     1219.54     11.63 o 
  -3   1  10     4397.68     4325.88     36.82 o 
  -2   1  10      959.69     1008.32      9.69 o 
  -1   1  10     3960.19     3998.38     29.71 o 
   0   1  10       11.48       36.82      2.58 o 
   1   1  10     4179.64     4252.24     31.01 o 
   2   1  10     1182.29     1227.94      9.69 o 
   3   1  10     4472.42     4396.93     34.23 o 
   4   1  10     1224.55     1185.30     11.63 o 
   5   1  10      121.36      137.59      5.17 o 
   6   1  10       52.52       67.82      6.46 o 
   7   1  10      404.95      413.40     11.63 o 
   8   1  10       48.21       43.92     12.92 o 
  -8   2  10       48.90       29.71     14.86 o 
  -7   2  10      129.69      105.93      8.40 o 
  -6   2  10       31.84       34.23      5.17 o 
  -5   2  10      162.09      190.55      4.52 o 
  -4   2  10      556.36      556.16      7.11 o 
  -3   2  10      696.63      620.10      7.75 o 
  -2   2  10      397.22      395.32      5.17 o 
  -1   2  10      939.65      920.47      7.75 o 
   0   2  10     6142.34     6783.69     51.68 o 
   1   2  10      907.71      894.63      7.11 o 
   2   2  10      342.23      341.70      3.88 o 
   3   2  10      576.00      520.63      6.46 o 
   4   2  10      514.66      518.05      6.46 o 
   5   2  10      166.57      203.47      5.17 o 
   6   2  10       67.02       82.68      5.81 o 
   7   2  10      134.20      112.39      8.40 o 
   8   2  10       48.97       36.82     16.79 o 
  -8   3  10       91.44      130.48     13.56 o 
  -7   3  10      810.57      753.17     16.15 o 
  -6   3  10       94.72      102.06      5.17 o 
  -5   3  10       19.81       29.07      3.23 o 
  -4   3  10      455.51      457.33      7.11 o 
  -3   3  10     6871.55     6930.32     62.66 o 
  -2   3  10     1250.77     1244.73     10.34 o 
  -1   3  10      651.23      745.42     24.55 o 
   0   3  10      859.98      887.52      7.11 o 
   1   3  10      930.60      911.42      7.11 o 
   2   3  10     1157.03     1166.57      9.04 o 
   3   3  10     6718.14     6834.72     56.84 o 
   4   3  10      403.25      397.90      5.81 o 
   5   3  10       14.80       20.67      2.58 o 
   6   3  10       84.96      100.77      5.81 o 
   7   3  10      856.92      876.54     17.44 o 
   8   3  10       89.13      118.21     13.56 o 
  -8   4  10       89.34      112.39     13.56 o 
  -7   4  10       43.24       57.49      8.40 o 
  -6   4  10     1349.99     1291.88     20.02 o 
  -5   4  10      667.88      676.30      9.04 o 
  -4   4  10     2840.31     2709.73     27.13 o 
  -3   4  10      120.35      135.00      5.17 o 
  -2   4  10      579.01      597.50      6.46 o 
  -1   4  10     1515.07     1426.24     11.63 o 
   0   4  10     5365.23     5135.89     35.53 o 
   1   4  10     1555.19     1503.11     11.63 o 
   2   4  10      566.71      600.08      5.17 o 
   3   4  10      200.01      199.60      3.88 o 
   4   4  10     3032.23     2897.05     26.48 o 
   5   4  10      666.87      691.80      9.04 o 
   6   4  10     1333.09     1316.43     18.09 o 
   7   4  10       42.33       34.88      7.75 o 
   8   4  10       87.30       89.14     12.92 o 
  -8   5  10       15.88       35.53     12.92 o 
  -7   5  10       97.59       80.74      9.69 o 
  -6   5  10      284.24      305.53      9.69 o 
  -5   5  10      254.52      221.56      6.46 o 
  -4   5  10      798.70      768.03      9.69 o 
  -3   5  10      314.69      308.11      5.17 o 
  -2   5  10      650.82      709.24      7.11 o 
  -1   5  10     4854.58     4880.09     38.11 o 
   0   5  10     1931.74     1986.92     14.21 o 
   1   5  10     4891.01     4938.88     37.46 o 
   2   5  10      736.27      772.55      7.75 o 
   3   5  10      299.52      292.61      4.52 o 
   4   5  10      858.58      799.68      8.40 o 
   5   5  10      326.81      290.67      5.17 o 
   6   5  10      287.44      321.03      9.04 o 
   7   5  10       93.57       89.14      7.75 o 
   8   5  10       16.18       13.56     11.63 o 
  -8   6  10       22.50       -7.75     12.27 o 
  -7   6  10      104.02      109.81     11.63 o 
  -6   6  10      265.57      297.13      9.69 o 
  -5   6  10      798.22      795.80     12.27 o 
  -4   6  10      113.23      116.27      5.81 o 
  -3   6  10      884.62      950.18     14.21 o 
  -2   6  10      433.30      422.45      5.17 o 
  -1   6  10       52.07       51.68      3.23 o 
   0   6  10     4081.71     4027.45     33.59 o 
   1   6  10       61.24       62.01      2.58 o 
   2   6  10      440.45      419.22      5.17 o 
   3   6  10      690.09      749.29      7.75 o 
   4   6  10      235.93      222.85      4.52 o 
   5   6  10      811.72      833.91     10.98 o 
   6   6  10      318.95      324.26      9.69 o 
   7   6  10      120.44      120.79      9.04 o 
   8   6  10       22.57       41.99     10.98 o 
  -8   7  10        1.44        5.81     12.27 o 
  -7   7  10      515.85      555.51     16.79 o 
  -6   7  10       65.88       60.07      7.75 o 
  -5   7  10       20.72       16.79      5.17 o 
  -4   7  10     1027.62     1016.71     11.63 o 
  -3   7  10     2307.07     2256.92     21.32 o 
  -2   7  10     2954.22     2873.80     27.13 o 
  -1   7  10     1828.21     1858.38     17.44 o 
   0   7  10      271.56      274.53      4.52 o 
   1   7  10     1797.59     1853.21     18.09 o 
   2   7  10     2942.68     2842.79     28.42 o 
   3   7  10     1955.35     1928.78     19.38 o 
   4   7  10     1181.05     1192.41     12.92 o 
   5   7  10       20.04       20.67      4.52 o 
   6   7  10       61.59       55.55      6.46 o 
   7   7  10      516.21      525.80     14.21 o 
   8   7  10        2.76        7.11     12.27 o 
  -7   8  10       45.27       19.38     10.34 o 
  -6   8  10      322.57      333.31     12.27 o 
  -5   8  10       26.71       21.32      6.46 o 
  -4   8  10     1611.47     1650.38     18.73 o 
  -3   8  10      814.34      768.03      9.69 o 
  -2   8  10      513.67      511.59      7.75 o 
  -1   8  10      692.05      636.25      7.75 o 
   0   8  10       59.65       54.26      3.23 o 
   1   8  10      465.81      472.18     12.92 o 
   2   8  10      422.57      423.09      6.46 o 
   3   8  10      765.84      703.43      8.40 o 
   4   8  10     1396.65     1428.18     15.50 o 
   5   8  10       35.17       33.59      5.81 o 
   6   8  10      308.72      291.97     10.34 o 
   7   8  10       46.98       31.01      8.40 o 
  -7   9  10       34.91       34.23     12.27 o 
  -6   9  10       86.90      124.02     10.34 o 
  -5   9  10      350.14      335.24      9.04 o 
  -4   9  10      340.70      287.44      7.11 o 
  -3   9  10      341.77      332.01      6.46 o 
  -2   9  10      880.07      883.00     10.34 o 
  -1   9  10      864.34      879.13     11.63 o 
   0   9  10      162.75      144.69      4.52 o 
   1   9  10      959.55      974.08     11.63 o 
   2   9  10      839.87      835.20     11.63 o 
   3   9  10      345.67      352.68      5.81 o 
   4   9  10      334.29      284.86      6.46 o 
   5   9  10      327.24      293.90      8.40 o 
   6   9  10       77.46       92.37      9.04 o 
   7   9  10       29.64       37.46     10.34 o 
  -7  10  10       63.25       66.53     10.98 o 
  -6  10  10      207.17      226.73     12.92 o 
  -5  10  10      209.26      204.12     10.34 o 
  -4  10  10      559.33      569.08      9.69 o 
  -3  10  10      221.71      214.45      6.46 o 
  -2  10  10      295.88      294.55      5.17 o 
  -1  10  10      446.56      469.60      7.75 o 
   0  10  10      853.00      904.97     12.27 o 
   1  10  10      523.40      550.34      8.40 o 
   2  10  10      233.80      237.71      5.81 o 
   3  10  10      216.62      196.37      5.81 o 
   4  10  10      503.34      507.06     10.34 o 
   5  10  10      206.04      182.80      8.40 o 
   6  10  10      211.78      228.66     10.34 o 
   7  10  10       76.17       69.12     11.63 o 
  -7  11  10       70.89       42.63     11.63 o 
  -6  11  10      164.49      138.88     13.56 o 
  -5  11  10       42.57       58.78     10.98 o 
  -4  11  10      173.77      175.05      6.46 o 
  -3  11  10      324.91      363.02      8.40 o 
  -2  11  10      160.69      125.31      5.17 o 
  -1  11  10      886.58      924.34     12.92 o 
   0  11  10        1.22       11.63      3.88 o 
   2  11  10      217.02      198.30      5.81 o 
   3  11  10      277.73      291.97      7.75 o 
   4  11  10      186.17      182.16      7.11 o 
   5  11  10       99.48      115.62      9.04 o 
   6  11  10      208.04      207.35     11.63 o 
   7  11  10       79.65       73.64     11.63 o 
  -6  12  10       14.66      -10.98     10.98 o 
  -5  12  10      118.18      122.73     10.34 o 
  -4  12  10      134.86      122.73      7.75 o 
  -3  12  10      325.06      312.64      9.04 o 
  -2  12  10      670.85      662.74     12.27 o 
  -1  12  10       42.92       48.45      5.81 o 
   0  12  10      436.68      438.59      9.04 o 
   1  12  10       52.10       62.01      4.52 o 
   2  12  10      744.04      755.11     12.27 o 
   3  12  10      292.54      305.53      9.04 o 
   4  12  10      128.55      117.56      7.75 o 
   5  12  10      116.04      119.50      9.69 o 
   6  12  10        9.38       -5.81     10.34 o 
  -6  13  10       14.81       18.73     12.27 o 
  -5  13  10      243.13      256.44     12.92 o 
  -4  13  10       59.13       83.33     10.34 o 
  -3  13  10      153.07      175.70      8.40 o 
  -2  13  10      396.88      351.39      9.69 o 
  -1  13  10       36.20       32.94      6.46 o 
   0  13  10      823.41      836.50     14.21 o 
   1  13  10       11.80       10.98      5.17 o 
   2  13  10      379.24      346.87      9.69 o 
   3  13  10      173.08      187.32      8.40 o 
   4  13  10       67.58       81.39      8.40 o 
   5  13  10      239.82      222.20     10.98 o 
   6  13  10       10.28       15.50     10.98 o 
  -6  14  10       58.22       54.26     12.27 o 
  -5  14  10       14.59       11.63     10.98 o 
  -4  14  10      163.67      182.80     13.56 o 
  -3  14  10      109.90       98.18      8.40 o 
  -2  14  10      122.22      141.46      7.75 o 
  -1  14  10      204.10      229.31      7.75 o 
   0  14  10        8.09        1.29      5.81 o 
   1  14  10      132.96      139.52      8.40 o 
   2  14  10      168.65      156.32      9.04 o 
   3  14  10       95.52       66.53      7.75 o 
   4  14  10      178.08      182.80     10.34 o 
   5  14  10       12.16        4.52      9.69 o 
   6  14  10       65.73       47.80     10.98 o 
  -5  15  10      161.44      168.59     16.15 o 
  -4  15  10       69.92       71.05     11.63 o 
  -3  15  10       29.35       35.53      9.69 o 
  -2  15  10      100.01       92.37      7.75 o 
  -1  15  10      126.44      143.40      7.11 o 
   0  15  10      295.37      255.79     10.34 o 
   1  15  10      149.98      150.50      9.04 o 
   2  15  10       72.22       92.37      9.04 o 
   3  15  10       46.20       42.63      9.04 o 
   4  15  10       64.82       67.82     11.63 o 
   5  15  10      159.34      168.59     13.56 o 
  -4  16  10       13.64      -15.50     15.50 o 
  -3  16  10       74.72       84.62      9.69 o 
  -2  16  10      109.13      122.08      9.69 o 
  -1  16  10       55.22       49.74      8.40 o 
   0  16  10      277.49      284.86      9.69 o 
   1  16  10       63.32       63.95     10.34 o 
   2  16  10       99.19      113.69      9.69 o 
   3  16  10       71.00       40.69      9.04 o 
   4  16  10       15.93       13.56     11.63 o 
  -4  17  10      163.30      161.49     16.15 o 
  -3  17  10       86.30      106.58     15.50 o 
  -2  17  10       87.85       84.62      9.69 o 
  -1  17  10      168.06      147.92     10.34 o 
   0  17  10       33.05       28.42      9.69 o 
   1  17  10      132.17      141.46     10.34 o 
   2  17  10       66.49       78.80     10.98 o 
   3  17  10       78.16       80.74     12.27 o 
   4  17  10      151.25      195.07     16.15 o 
  -3  18  10       77.08       63.30     16.79 o 
  -2  18  10       51.03       43.28     10.98 o 
  -1  18  10       31.55       12.92      9.69 o 
   0  18  10       12.80        8.40     10.98 o 
   1  18  10       17.15       11.63     10.98 o 
   2  18  10       61.33       46.51     10.34 o 
   3  18  10       80.51       49.09     12.92 o 
  -2  19  10       41.02      106.58     37.46 o 
  -1  19  10       20.10        7.11     12.27 o 
   0  19  10      126.25      115.62     12.92 o 
   1  19  10       13.35       32.30     10.98 o 
   2  19  10       50.13       21.96     20.02 o 
   1   0  11     2887.75     2918.37     22.61 o 
   2   0  11      137.87      150.50      3.23 o 
   3   0  11      826.33      808.72      8.40 o 
   4   0  11        8.07        9.04      3.23 o 
   5   0  11       16.61       21.32      3.88 o 
   6   0  11      497.13      521.92     10.34 o 
   7   0  11      175.38      153.09      8.40 o 
   8   0  11        0.18       32.94     12.92 o 
  -8   1  11      102.73      114.98     15.50 o 
  -7   1  11       47.74       50.38      8.40 o 
  -6   1  11      377.41      347.52      8.40 o 
  -5   1  11     2148.94     2138.07     23.90 o 
  -4   1  11      717.17      753.17      9.04 o 
  -3   1  11      279.32      324.26      5.17 o 
  -2   1  11     2771.78     2695.52     23.25 o 
  -1   1  11     3007.47     2863.46     23.25 o 
   0   1  11      171.36      194.43      3.23 o 
   1   1  11     2747.58     2600.56     20.67 o 
   2   1  11     2998.81     2934.52     23.90 o 
   3   1  11      379.50      414.05      5.17 o 
   4   1  11      747.13      782.24      9.04 o 
   5   1  11     2269.16     2278.88     25.19 o 
   6   1  11      362.15      340.41      8.40 o 
   7   1  11       42.75       26.48      7.11 o 
   8   1  11      100.83       93.66     14.21 o 
  -8   2  11      323.15      355.27     16.15 o 
  -7   2  11       65.41       51.03      8.40 o 
  -6   2  11      129.35      149.21      7.75 o 
  -5   2  11     1294.58     1298.34     14.86 o 
  -4   2  11      153.18      191.20      4.52 o 
  -3   2  11     1312.55     1257.00     12.92 o 
  -2   2  11     5976.09     5841.90     51.03 o 
  -1   2  11     3404.44     3416.39     27.13 o 
   0   2  11     1958.85     2067.02     17.44 o 
   1   2  11     2929.42     2936.45     23.25 o 
   2   2  11     5928.98     5798.62     47.15 o 
   3   2  11     1221.70     1162.05     10.98 o 
   4   2  11      162.54      197.01      4.52 o 
   5   2  11     1148.63     1125.88     14.86 o 
   6   2  11      129.59      142.11      7.11 o 
   7   2  11       82.37       87.20      8.40 o 
   8   2  11      317.33      321.68     16.15 o 
  -8   3  11       61.91       34.88     12.27 o 
  -7   3  11       47.74       47.80      9.69 o 
  -6   3  11      292.06      300.36      8.40 o 
  -5   3  11      107.55      111.75      5.17 o 
  -4   3  11     1584.48     1514.09     16.15 o 
  -3   3  11     1005.11     1034.15     10.98 o 
  -2   3  11     1714.57     1722.08     16.15 o 
  -1   3  11      194.56      192.49      3.88 o 
   0   3  11        5.89        8.40      2.58 o 
   1   3  11      172.73      175.70      3.23 o 
   2   3  11     1557.07     1581.91     12.27 o 
   3   3  11      893.87      924.99      9.04 o 
   4   3  11     1595.34     1528.95     15.50 o 
   5   3  11      102.65      102.70      5.17 o 
   6   3  11      302.72      299.07      9.04 o 
   7   3  11       46.93       52.32      8.40 o 
   8   3  11       62.28       76.22     14.86 o 
  -8   4  11       87.54       99.48     14.21 o 
  -7   4  11       29.28       41.34      9.04 o 
  -6   4  11      112.82      102.70      7.11 o 
  -5   4  11      358.79      384.34      7.75 o 
  -4   4  11      106.47       99.48      3.23 o 
  -3   4  11      119.67      126.60      3.88 o 
  -2   4  11     2239.59     2337.67     21.96 o 
  -1   4  11     3824.90     3766.49     33.59 o 
   0   4  11      851.73      872.02      7.75 o 
   1   4  11     3654.64     3633.43     28.42 o 
   2   4  11     2193.53     2234.31     19.38 o 
   3   4  11      110.83      125.96      3.23 o 
   4   4  11      127.88      133.71      3.88 o 
   5   4  11      273.19      297.13      6.46 o 
   6   4  11      107.19      106.58      7.11 o 
   7   4  11       27.99       46.51      9.69 o 
   8   4  11       78.03       93.66     14.86 o 
  -8   5  11      123.52      104.00     15.50 o 
  -7   5  11        6.54       14.21     10.98 o 
  -6   5  11      225.12      217.68      9.04 o 
  -5   5  11     1666.30     1698.83     22.61 o 
  -4   5  11     1385.59     1387.48     16.15 o 
  -3   5  11       87.84       93.02      3.23 o 
  -2   5  11     2885.80     2867.34     24.55 o 
  -1   5  11     1862.86     1840.29     16.79 o 
   0   5  11       72.09       50.38      2.58 o 
   1   5  11     1882.67     1839.00     15.50 o 
   2   5  11     3196.30     3147.68     28.42 o 
   3   5  11       72.69       74.28      3.23 o 
   4   5  11     1307.75     1315.14     13.56 o 
   5   5  11     1466.10     1531.53     18.73 o 
   6   5  11      208.49      204.76      7.75 o 
   7   5  11        9.32        1.94      7.75 o 
   8   5  11      114.70       95.60     10.98 o 
  -8   6  11       79.98       63.30     13.56 o 
  -7   6  11      179.10      166.01     10.98 o 
  -6   6  11      343.97      375.29     10.34 o 
  -5   6  11      347.70      346.87      8.40 o 
  -4   6  11      764.51      726.04      9.69 o 
  -3   6  11     1309.56     1257.00     12.92 o 
  -2   6  11      673.23      595.56      7.11 o 
  -1   6  11     3006.53     2949.37     28.42 o 
   0   6  11       25.95       15.50      2.58 o 
   1   6  11     2801.52     2747.84     26.48 o 
   2   6  11      722.36      629.15      7.11 o 
   3   6  11     1121.36     1078.72     10.98 o 
   4   6  11      954.94      913.36     10.34 o 
   5   6  11      463.60      485.75      9.04 o 
   6   6  11      311.34      330.72      9.69 o 
   7   6  11      154.48      134.36      9.04 o 
   8   6  11       67.31       67.18     12.27 o 
  -7   7  11       98.77       96.89     10.98 o 
  -6   7  11      110.97       90.43      8.40 o 
  -5   7  11      256.73      230.60      7.11 o 
  -4   7  11      479.96      471.54      8.40 o 
  -3   7  11      663.90      649.82      9.69 o 
  -2   7  11      841.38      758.98      9.04 o 
  -1   7  11        3.00        1.29      3.23 o 
   0   7  11      254.71      242.87      3.88 o 
   1   7  11       21.76       11.63      3.23 o 
   2   7  11      902.89      816.47      9.69 o 
   3   7  11      516.58      499.31      7.11 o 
   4   7  11      472.22      468.95      6.46 o 
   5   7  11      248.57      230.60      6.46 o 
   6   7  11      127.63      102.06      8.40 o 
   7   7  11      103.38      115.62      9.04 o 
  -7   8  11       32.79       25.84     10.34 o 
  -6   8  11        3.98       -8.40     10.98 o 
  -5   8  11      630.29      626.56     12.92 o 
  -4   8  11      151.33      147.92      5.81 o 
  -3   8  11      284.06      300.36      5.17 o 
  -2   8  11     1218.71     1265.40     13.56 o 
  -1   8  11      644.43      648.53      8.40 o 
   0   8  11     1994.50     1952.68     20.67 o 
   1   8  11      595.28      601.37      8.40 o 
   2   8  11     1612.28     1539.28     25.19 o 
   3   8  11      280.61      299.07      5.17 o 
   4   8  11      164.32      159.55      5.17 o 
   5   8  11      580.85      562.62     10.98 o 
   6   8  11        3.54       10.34      8.40 o 
   7   8  11       29.04       31.65      9.04 o 
  -7   9  11       18.90       37.46     10.98 o 
  -6   9  11      408.02      432.78     14.21 o 
  -5   9  11      220.81      215.10      9.04 o 
  -4   9  11     1240.47     1248.61     18.09 o 
  -3   9  11       43.62       34.88      3.88 o 
  -2   9  11      832.75      865.56     12.27 o 
  -1   9  11     1195.16     1161.40     14.86 o 
   0   9  11      174.96      190.55      4.52 o 
   1   9  11     1120.82     1099.39     13.56 o 
   2   9  11      884.70      934.68     12.92 o 
   3   9  11       16.42       16.15      3.23 o 
   4   9  11     1204.56     1185.30     16.79 o 
   5   9  11      156.08      135.65      7.75 o 
   6   9  11      421.06      450.87     12.92 o 
   7   9  11       25.63       12.92     10.34 o 
  -7  10  11       48.69       40.05     12.27 o 
  -6  10  11      144.69      122.73     11.63 o 
  -5  10  11      122.84      124.02     10.34 o 
  -4  10  11      280.43      265.48      7.75 o 
  -3  10  11      405.52      405.01      8.40 o 
  -2  10  11      383.24      356.56      6.46 o 
  -1  10  11     1933.08     1960.44     23.90 o 
   0  10  11      912.83      917.24     12.92 o 
   1  10  11     1800.08     1814.45     22.61 o 
   2  10  11      339.37      303.59      6.46 o 
   3  10  11      519.16      487.69      9.69 o 
   4  10  11      318.97      296.49      7.75 o 
   5  10  11      138.02      142.11      9.04 o 
   6  10  11      102.81       94.31      9.69 o 
   7  10  11       40.42       56.20     10.34 o 
  -6  11  11       17.36       31.65     11.63 o 
  -5  11  11      239.14      248.04     11.63 o 
  -4  11  11      122.82       94.95      6.46 o 
  -3  11  11      529.75      534.84     10.34 o 
  -2  11  11      491.54      465.72      8.40 o 
  -1  11  11      271.89      256.44      6.46 o 
   0  11  11     2061.46     2032.13     27.78 o 
   1  11  11      219.44      197.66      6.46 o 
   2  11  11      622.05      560.68     10.34 o 
   3  11  11      550.35      530.32     10.98 o 
   4  11  11      113.68       81.39      6.46 o 
   5  11  11      210.53      206.06     10.34 o 
   6  11  11       16.96       29.71     10.98 o 
  -6  12  11       22.57       27.13     12.92 o 
  -5  12  11       74.06       92.37     10.98 o 
  -4  12  11      108.68       85.91      9.04 o 
  -3  12  11      123.02      138.88      7.11 o 
  -2  12  11      502.41      482.52      9.69 o 
  -1  12  11     1491.81     1478.56     22.61 o 
   0  12  11      328.13      327.49      7.75 o 
   1  12  11     1394.17     1441.74     22.61 o 
   2  12  11      570.11      559.39     10.98 o 
   3  12  11      134.51      160.84      7.11 o 
   4  12  11      116.65       96.25      8.40 o 
   5  12  11       79.73       78.80      9.69 o 
   6  12  11       14.57       16.79     10.98 o 
  -6  13  11       59.59       57.49     14.21 o 
  -5  13  11       27.99       56.20     13.56 o 
  -4  13  11      179.07      213.16     10.98 o 
  -3  13  11      308.57      277.11      9.69 o 
  -2  13  11      339.34      337.83     10.98 o 
  -1  13  11      147.81      124.02      7.11 o 
   0  13  11      377.90      401.78      9.69 o 
   1  13  11      188.72      161.49      7.75 o 
   2  13  11      299.47      301.66     10.34 o 
   3  13  11      295.60      283.57      9.04 o 
   4  13  11      135.75      138.88      9.04 o 
   5  13  11       29.03       38.76      9.69 o 
   6  13  11       65.31       87.85     12.27 o 
  -5  14  11        9.12       24.55     11.63 o 
  -4  14  11       44.37       59.43     12.92 o 
  -3  14  11      104.23       94.95      9.04 o 
  -2  14  11      278.96      291.97     10.34 o 
  -1  14  11      101.77      110.46      7.75 o 
   0  14  11      491.36      461.20     10.34 o 
   1  14  11      108.39      118.21      8.40 o 
   2  14  11      259.85      280.98     10.98 o 
   3  14  11      101.36      123.37      9.04 o 
   4  14  11       37.98       29.07      9.04 o 
   5  14  11        9.73       -3.23     10.98 o 
  -5  15  11        0.96       17.44     14.21 o 
  -4  15  11       86.65       73.64     13.56 o 
  -3  15  11       21.01       28.42      9.04 o 
  -2  15  11      177.91      175.70      9.04 o 
  -1  15  11       89.76       90.43      9.04 o 
   0  15  11       80.18       84.62      7.75 o 
   1  15  11       89.90       72.99      9.04 o 
   2  15  11      167.93      206.70      9.69 o 
   3  15  11       34.13       31.65      9.69 o 
   4  15  11       90.01      100.77     11.63 o 
   5  15  11        4.09       16.15     12.27 o 
  -4  16  11        7.48        9.69     14.21 o 
  -3  16  11       95.01       99.48      9.69 o 
  -2  16  11       68.53       66.53      9.04 o 
  -1  16  11      281.69      259.02     11.63 o 
   0  16  11       37.25       41.34      9.04 o 
   1  16  11      320.75      290.03     10.98 o 
   2  16  11       60.22       54.91      9.69 o 
   3  16  11       93.06      123.37     10.98 o 
   4  16  11        5.49       19.38     12.27 o 
  -3  17  11      204.47      215.10     15.50 o 
  -2  17  11        1.00        9.69      9.04 o 
  -1  17  11       86.81       91.08     10.98 o 
   0  17  11      221.96      189.26     12.27 o 
   1  17  11       94.22      111.10      9.69 o 
   2  17  11        0.93       -0.65      9.69 o 
   3  17  11      206.36      210.58     15.50 o 
  -2  18  11       41.84       42.63     12.27 o 
  -1  18  11       94.45      128.54     10.98 o 
   0  18  11       97.74      114.98     11.63 o 
   1  18  11       97.54      121.44     12.27 o 
   2  18  11       40.86       51.03     11.63 o 
  -1  19  11       11.01       18.73     11.63 o 
   0  19  11       13.14       17.44     11.63 o 
   1  19  11        9.86       31.65     12.92 o 
   0   0  12     3123.66     2826.00     34.88 o 
   1   0  12     3971.84     3842.71     32.30 o 
   2   0  12     3621.57     3515.86     33.59 o 
   3   0  12     2681.61     2665.16     25.84 o 
   4   0  12       37.72       20.02      3.23 o 
   5   0  12      614.14      586.52      9.69 o 
   6   0  12       25.03       45.22      7.11 o 
   7   0  12      348.38      360.44     12.27 o 
   8   0  12      108.38       78.80     18.09 o 
  -8   1  12       81.71       77.51     14.21 o 
  -7   1  12        4.88       18.73      8.40 o 
  -6   1  12      838.67      862.33     13.56 o 
  -5   1  12      259.97      240.94      6.46 o 
  -4   1  12      623.92      656.28      9.04 o 
  -3   1  12      259.20      282.28      5.17 o 
  -2   1  12     1663.98     1703.35     18.73 o 
  -1   1  12       15.65       21.96      3.23 o 
   0   1  12     2062.65     2010.82     17.44 o 
   1   1  12       46.20       43.92      3.23 o 
   2   1  12     1710.26     1755.03     16.79 o 
   3   1  12      256.61      260.31      4.52 o 
   4   1  12      507.44      514.17      7.11 o 
   5   1  12      340.00      293.26      6.46 o 
   6   1  12      750.05      753.17     12.92 o 
   7   1  12       10.13       23.90      7.75 o 
   8   1  12       78.15       65.24     13.56 o 
  -8   2  12       16.69       18.73     12.27 o 
  -7   2  12       51.90       42.63      8.40 o 
  -6   2  12       16.23       22.61      6.46 o 
  -5   2  12        5.64       13.56      3.88 o 
  -4   2  12      334.01      335.89      5.81 o 
  -3   2  12      151.40      167.30      4.52 o 
  -2   2  12      326.27      327.49      5.81 o 
  -1   2  12     1563.26     1489.54     14.86 o 
   0   2  12      387.90      443.76      5.81 o 
   1   2  12     1629.59     1546.39     14.21 o 
   2   2  12      275.24      280.34      4.52 o 
   3   2  12      184.68      193.78      4.52 o 
   4   2  12      363.65      371.42      5.81 o 
   5   2  12        7.44       14.86      4.52 o 
   6   2  12       16.16       13.56      6.46 o 
   7   2  12       54.30       38.76      8.40 o 
   8   2  12       12.16       16.79     12.92 o 
  -8   3  12       98.72       91.08     13.56 o 
  -7   3  12       32.33       41.34     10.98 o 
  -6   3  12      492.44      559.39     11.63 o 
  -5   3  12     1095.99     1084.54     14.86 o 
  -4   3  12      544.30      572.30      8.40 o 
  -3   3  12      827.86      828.74      9.69 o 
  -2   3  12      855.17      837.79      9.69 o 
  -1   3  12      179.54      160.84      5.17 o 
   0   3  12     2484.61     2414.53     22.61 o 
   1   3  12      182.56      159.55      3.88 o 
   2   3  12      891.21      869.44      9.04 o 
   3   3  12      836.50      809.37      9.04 o 
   4   3  12      643.77      658.22      8.40 o 
   5   3  12     1088.94     1089.70     14.86 o 
   6   3  12      485.89      530.32     10.98 o 
   7   3  12       47.09       65.24      9.04 o 
   8   3  12      101.80       98.83     12.92 o 
  -8   4  12       41.34       -4.52     14.21 o 
  -7   4  12      349.18      355.91     14.21 o 
  -6   4  12       46.06       57.49      8.40 o 
  -5   4  12      505.03      494.15      8.40 o 
  -4   4  12      253.04      238.35      5.17 o 
  -2   4  12      312.76      296.49      4.52 o 
  -1   4  12     6074.54     5952.36     60.07 o 
   0   4  12       95.94       85.91      2.58 o 
   1   4  12     6197.06     6208.80     58.13 o 
   2   4  12      424.25      396.61      5.17 o 
   3   4  12      387.16      390.80      6.46 o 
   4   4  12      270.92      253.21      4.52 o 
   5   4  12      451.68      441.82      8.40 o 
   6   4  12       58.04       51.68      7.11 o 
   7   4  12      329.62      347.52     12.27 o 
   8   4  12       51.20       72.35     14.21 o 
  -8   5  12       12.90       23.90     13.56 o 
  -7   5  12        5.73        7.11     10.34 o 
  -6   5  12      698.97      720.87     14.21 o 
  -5   5  12      211.35      176.99      6.46 o 
  -4   5  12      961.42      931.45     12.92 o 
  -3   5  12      837.77      814.53      9.69 o 
  -2   5  12     1678.09     1620.02     16.15 o 
  -1   5  12       50.50       39.40      3.23 o 
   0   5  12       19.44       22.61      1.94 o 
   1   5  12       83.33       62.01      2.58 o 
   2   5  12     1812.01     1727.25     17.44 o 
   3   5  12      896.42      879.13      9.04 o 
   4   5  12      972.35      928.87     10.34 o 
   5   5  12      214.09      185.39      6.46 o 
   6   5  12      663.38      680.18     12.92 o 
   7   5  12        6.09        3.23      8.40 o 
   8   5  12       14.75        2.58     11.63 o 
  -7   6  12       28.92       48.45     10.34 o 
  -6   6  12       39.28       51.03      9.04 o 
  -5   6  12       46.08       52.97      5.17 o 
  -4   6  12       44.02       54.26      4.52 o 
  -3   6  12     1066.07     1069.68     11.63 o 
  -2   6  12      988.45      979.89     10.98 o 
  -1   6  12       49.35       50.38      2.58 o 
   0   6  12     1270.30     1178.84     11.63 o 
   1   6  12       41.83       38.11      3.23 o 
   2   6  12      791.60      797.09     10.34 o 
   3   6  12      959.65      950.18     10.98 o 
   4   6  12       48.07       46.51      3.23 o 
   5   6  12       38.65       58.13      5.17 o 
   6   6  12       39.29       26.48      8.40 o 
   7   6  12       41.32       55.55      9.04 o 
  -7   7  12       18.83        1.94     10.98 o 
  -6   7  12      375.54      377.23     12.92 o 
  -5   7  12      201.37      204.76      7.75 o 
  -4   7  12      970.24     1032.22     14.21 o 
  -3   7  12      403.88      406.94      6.46 o 
  -2   7  12     1101.74     1077.43     12.92 o 
  -1   7  12      653.95      709.89      8.40 o 
   0   7  12      514.20      487.04      6.46 o 
   1   7  12      648.73      703.43      8.40 o 
   2   7  12     1192.92     1166.57     14.21 o 
   3   7  12      323.27      314.57      5.81 o 
   4   7  12     1000.87     1035.45     13.56 o 
   5   7  12      212.31      224.14      7.75 o 
   6   7  12      368.52      348.16     10.98 o 
   7   7  12       25.96       20.67      8.40 o 
  -7   8  12      107.76       78.16     11.63 o 
  -6   8  12       31.80       44.57     10.34 o 
  -5   8  12       93.17       70.41      6.46 o 
  -4   8  12       82.35       64.59      5.17 o 
  -3   8  12     1212.13     1136.21     14.21 o 
  -2   8  12      439.58      419.86      6.46 o 
  -1   8  12     2746.44     2640.61     29.71 o 
   0   8  12      260.75      310.05      5.17 o 
   1   8  12     2654.92     2570.85     29.71 o 
   2   8  12      465.35      443.76      8.40 o 
   3   8  12     1313.53     1235.69     17.44 o 
   4   8  12       71.78       66.53      5.17 o 
   5   8  12      163.48      136.29      8.40 o 
   6   8  12       36.76       38.11      9.69 o 
   7   8  12      103.71       72.35     10.34 o 
  -7   9  12       46.01       45.86     10.98 o 
  -6   9  12       70.85       56.84     10.98 o 
  -5   9  12      266.82      271.30      9.04 o 
  -4   9  12      229.30      222.85      7.75 o 
  -3   9  12      493.15      470.25      9.04 o 
  -2   9  12       47.79       36.82      4.52 o 
  -1   9  12      317.15      296.49      5.81 o 
   0   9  12       56.15       57.49      3.23 o 
   1   9  12      298.13      268.07      5.81 o 
   2   9  12       81.36       71.70      5.17 o 
   3   9  12      521.04      493.50      9.04 o 
   4   9  12      231.95      234.48      7.11 o 
   5   9  12      240.64      259.67      9.69 o 
   6   9  12       69.50       70.41     10.98 o 
   7   9  12       44.24       40.05     10.98 o 
  -7  10  12       77.53       89.79     11.63 o 
  -6  10  12       21.06      -11.63     11.63 o 
  -5  10  12        2.72       -4.52      9.04 o 
  -4  10  12        4.62       -3.88      6.46 o 
  -3  10  12      213.54      222.20      7.75 o 
  -2  10  12      544.23      567.78      9.69 o 
  -1  10  12     1253.33     1218.89     17.44 o 
   0  10  12      259.62      223.50      5.81 o 
   1  10  12     1359.53     1354.54     18.09 o 
   2  10  12      421.47      448.93      8.40 o 
   3  10  12      258.47      239.00      7.11 o 
   4  10  12        4.01       21.96      5.81 o 
   5  10  12        7.26        0.00     10.98 o 
   6  10  12       24.42        5.81     10.34 o 
   7  10  12       99.25      104.00     10.98 o 
  -6  11  12      237.64      234.48     14.21 o 
  -5  11  12        3.85        9.04     10.34 o 
  -4  11  12      592.14      600.73     12.92 o 
  -3  11  12      143.07      159.55      9.04 o 
  -2  11  12      216.85      199.60      7.11 o 
  -1  11  12      427.53      378.52      8.40 o 
   0  11  12       44.48       29.71      3.88 o 
   1  11  12      392.54      351.39      7.75 o 
   2  11  12      224.64      210.58      7.11 o 
   3  11  12      133.98      154.38      7.75 o 
   4  11  12      601.40      599.43     12.27 o 
   5  11  12        4.04       -5.81      9.69 o 
   6  11  12      257.24      275.17     12.92 o 
  -6  12  12       54.00       36.17     13.56 o 
  -5  12  12       39.21       40.05     10.34 o 
  -4  12  12       35.63       32.94      8.40 o 
  -3  12  12      135.00      135.00      7.75 o 
  -2  12  12      525.36      541.30     11.63 o 
  -1  12  12      169.20      144.69      7.11 o 
   0  12  12      478.84      521.28     10.98 o 
   1  12  12      174.78      193.78      8.40 o 
   2  12  12      547.99      528.38     11.63 o 
   3  12  12      122.65      118.85      7.75 o 
   4  12  12       29.02       25.19      8.40 o 
   5  12  12       31.16       51.68     11.63 o 
   6  12  12       48.42       23.90     10.98 o 
  -6  13  12       35.80       51.03     14.21 o 
  -5  13  12      223.16      210.58     11.63 o 
  -4  13  12      104.13       96.25      9.69 o 
  -3  13  12      112.44      103.35      7.75 o 
  -2  13  12      210.29      201.53      9.04 o 
  -1  13  12      117.47      115.62      8.40 o 
   0  13  12       54.94       61.36      6.46 o 
   1  13  12      112.69      119.50      8.40 o 
   2  13  12      185.33      157.61      9.04 o 
   3  13  12      116.27      114.33      7.75 o 
   4  13  12       87.55       85.26     10.34 o 
   5  13  12      235.07      276.46     14.21 o 
   6  13  12       25.50      -12.27     12.27 o 
  -5  14  12        6.65       10.34     10.34 o 
  -4  14  12        9.11       26.48     12.92 o 
  -3  14  12      102.90       89.14      7.75 o 
  -2  14  12       22.37       33.59      8.40 o 
  -1  14  12      707.62      751.23     14.86 o 
   0  14  12        6.56        2.58      8.40 o 
   1  14  12      769.12      799.03     15.50 o 
   2  14  12       18.83       30.36      8.40 o 
   3  14  12      125.96      113.04      9.04 o 
   4  14  12        9.84        1.94     10.98 o 
   5  14  12        6.55       -1.29     12.27 o 
  -5  15  12      154.93      114.33     14.21 o 
  -4  15  12       31.49       60.07     11.63 o 
  -3  15  12      130.39      129.19      9.69 o 
  -2  15  12       61.15       62.01      9.04 o 
  -1  15  12       45.42       27.78      9.69 o 
   0  15  12        3.42        4.52      7.75 o 
   1  15  12       35.02       16.79      9.04 o 
   2  15  12       45.28       51.68      9.04 o 
   3  15  12      144.45      169.24     10.34 o 
   4  15  12       18.97       15.50     10.98 o 
   5  15  12      142.81      114.33     12.27 o 
  -4  16  12       70.58       87.85     12.92 o 
  -3  16  12       24.13       36.17     10.34 o 
  -2  16  12       97.93       94.95      9.04 o 
  -1  16  12       53.01       63.95     10.98 o 
   0  16  12       62.19       91.72      9.69 o 
   1  16  12       66.52       68.47      9.69 o 
   2  16  12      100.89      117.56      9.69 o 
   3  16  12       24.68       20.67     10.98 o 
   4  16  12       68.84       90.43     12.92 o 
  -3  17  12       59.37       27.13     15.50 o 
  -2  17  12       45.89       54.91      9.69 o 
  -1  17  12       15.75       43.92     10.34 o 
   0  17  12       19.56       16.79     10.34 o 
   1  17  12       19.90       42.63      9.69 o 
   2  17  12       27.54       29.07     10.34 o 
   3  17  12       63.98       32.94     10.98 o 
  -2  18  12       42.24       45.22     12.92 o 
  -1  18  12       42.97       31.01     10.98 o 
   0  18  12       59.01       67.18     10.98 o 
   1  18  12       41.90       41.99     10.98 o 
   2  18  12       59.88       51.68     10.98 o 
   1   0  13     2036.55     2079.29     20.02 o 
   2   0  13      294.96      275.82      5.81 o 
   3   0  13      178.98      213.81      5.17 o 
   4   0  13       48.00       51.03      3.88 o 
   5   0  13       41.81       38.76      4.52 o 
   6   0  13       39.93       34.23      7.11 o 
   7   0  13      173.58      123.37     10.34 o 
   8   0  13       48.02       33.59     15.50 o 
  -8   1  13       15.31       40.69     14.86 o 
  -7   1  13      369.87      367.54     12.27 o 
  -6   1  13      401.28      432.78      9.69 o 
  -5   1  13       66.21       56.20      5.17 o 
  -4   1  13      413.55      468.31      8.40 o 
  -3   1  13     4522.73     4533.22     48.45 o 
  -2   1  13      775.59      770.61     10.34 o 
  -1   1  13      483.80      445.70      7.11 o 
   0   1  13      154.17      185.39      3.88 o 
   1   1  13      371.31      340.41      5.17 o 
   2   1  13      731.56      720.87      8.40 o 
   3   1  13     4952.28     4931.12     51.03 o 
   4   1  13      350.65      388.21      7.75 o 
   5   1  13       70.21       73.64      5.81 o 
   6   1  13      361.07      406.30     10.34 o 
   7   1  13      372.42      371.42     11.63 o 
   8   1  13       14.37        5.17     14.86 o 
  -8   2  13       21.81       -6.46     14.21 o 
  -7   2  13       13.08       12.27      9.04 o 
  -6   2  13      759.08      755.75     12.92 o 
  -5   2  13      254.46      286.15      6.46 o 
  -4   2  13     2473.31     2357.04     28.42 o 
  -3   2  13      956.69      970.85     12.27 o 
  -2   2  13       28.82       32.30      2.58 o 
  -1   2  13     1129.05     1093.58     12.92 o 
   0   2  13     5651.66     5549.29     53.61 o 
   1   2  13     1080.55     1015.42     10.98 o 
   2   2  13       17.67       23.25      3.23 o 
   3   2  13     1049.16     1077.43     12.27 o 
   4   2  13     2510.94     2446.83     27.13 o 
   5   2  13      200.62      229.31      7.11 o 
   6   2  13      862.65      866.21     13.56 o 
   7   2  13       30.33       26.48      8.40 o 
   8   2  13       19.21       10.98     13.56 o 
  -8   3  13       30.48       32.30     13.56 o 
  -7   3  13       88.25       83.97      9.69 o 
  -6   3  13      232.08      256.44      9.04 o 
  -5   3  13      112.72      102.06      5.81 o 
  -4   3  13     1354.73     1291.88     16.79 o 
  -3   3  13      232.53      219.62      5.81 o 
  -2   3  13      807.84      831.33     10.98 o 
  -1   3  13      876.49      802.26     10.34 o 
   0   3  13       68.71       46.51      3.23 o 
   1   3  13      872.77      797.74      9.04 o 
   2   3  13      907.62      918.53      9.69 o 
   3   3  13      149.15      153.09      4.52 o 
   4   3  13     1227.90     1186.60     14.21 o 
   5   3  13      116.17       99.48      5.81 o 
   6   3  13      246.87      283.57      8.40 o 
   7   3  13       72.77       74.28      9.04 o 
   8   3  13       34.18       36.82     14.21 o 
  -7   4  13       42.79       53.61     10.98 o 
  -6   4  13      189.07      176.99      9.04 o 
  -5   4  13       31.73       25.19      6.46 o 
  -4   4  13      366.44      388.21      7.11 o 
  -3   4  13       94.83      110.46      4.52 o 
  -2   4  13     1241.89     1204.68     12.92 o 
  -1   4  13     1001.34      959.87     10.98 o 
   0   4  13     1883.01     1933.31     19.38 o 
   1   4  13     1066.86     1040.61     11.63 o 
   2   4  13     1146.30     1129.75     12.27 o 
   3   4  13       93.86      112.39      3.88 o 
   4   4  13      269.33      282.28      6.46 o 
   5   4  13       22.07       16.79      5.17 o 
   6   4  13      221.55      188.62      9.04 o 
   7   4  13       35.60       41.99     10.34 o 
  -7   5  13      381.56      412.76     14.21 o 
  -6   5  13      213.89      220.91      9.04 o 
  -5   5  13       31.04       38.11      5.81 o 
  -4   5  13      209.16      215.74      6.46 o 
  -3   5  13     4675.97     4712.15     53.61 o 
  -2   5  13      271.81      255.79      5.17 o 
  -1   5  13      945.94      946.95     11.63 o 
   0   5  13       47.04       34.23      2.58 o 
   1   5  13      850.27      852.00      9.69 o 
   2   5  13      214.36      204.76      4.52 o 
   3   5  13     4993.12     4946.63     59.43 o 
   4   5  13      141.70      143.40      5.17 o 
   5   5  13       44.23       54.26      5.81 o 
   6   5  13      219.63      214.45      9.04 o 
   7   5  13      345.64      348.81     12.27 o 
  -7   6  13       92.65       95.60     12.27 o 
  -6   6  13       91.85       77.51      8.40 o 
  -5   6  13       35.93       38.11      7.11 o 
  -4   6  13      726.07      725.39     10.98 o 
  -3   6  13      398.44      374.65      7.11 o 
  -2   6  13      990.58      989.58     12.27 o 
  -1   6  13     1627.52     1579.98     16.79 o 
   0   6  13      883.78      886.88     10.34 o 
   1   6  13     1721.41     1647.15     17.44 o 
   2   6  13      979.46      966.98     11.63 o 
   3   6  13      433.21      423.09      7.75 o 
   4   6  13      753.34      752.52     10.98 o 
   5   6  13       21.12       16.79      7.75 o 
   6   6  13      116.10       93.66      9.04 o 
   7   6  13       86.29       95.60     10.34 o 
  -7   7  13        5.58        3.23     10.98 o 
  -6   7  13       90.86      118.21     10.34 o 
  -5   7  13      453.13      431.49     10.34 o 
  -4   7  13      492.02      426.97      8.40 o 
  -3   7  13      167.48      155.67      5.17 o 
  -2   7  13      793.04      790.63     10.98 o 
  -1   7  13      650.82      614.29      8.40 o 
   0   7  13        0.80        8.40      3.88 o 
   1   7  13      643.82      612.35      7.75 o 
   2   7  13     1020.47      995.40     12.92 o 
   3   7  13      241.22      207.99      5.81 o 
   4   7  13      515.75      462.49      8.40 o 
   5   7  13      531.27      494.79     10.98 o 
   6   7  13       82.46       83.97      8.40 o 
   7   7  13        6.52       10.98     10.34 o 
  -7   8  13        6.05       14.86     12.92 o 
  -6   8  13       59.69       86.56     10.98 o 
  -5   8  13       61.34       42.63      7.11 o 
  -4   8  13      247.46      267.42      7.75 o 
  -3   8  13       24.94       21.96      4.52 o 
  -2   8  13       45.36       43.92      4.52 o 
  -1   8  13       88.78       99.48      4.52 o 
   0   8  13     2728.07     2679.37     33.59 o 
   1   8  13       96.34      105.93      4.52 o 
   2   8  13       18.57       16.79      3.88 o 
   3   8  13       26.08       20.67      4.52 o 
   4   8  13      254.02      273.88      7.11 o 
   5   8  13       47.99       39.40      8.40 o 
   6   8  13       69.33       95.60      9.69 o 
   7   8  13        6.43       18.09     10.34 o 
  -7   9  13      119.39      125.31     12.27 o 
  -6   9  13      222.93      206.70     12.92 o 
  -5   9  13       36.87       38.11      9.04 o 
  -4   9  13      532.62      565.20      9.69 o 
  -3   9  13      604.10      609.12     10.98 o 
  -2   9  13      345.63      332.66      7.11 o 
  -1   9  13      517.63      517.40      9.04 o 
   0   9  13      202.97      172.47      5.17 o 
   1   9  13      616.34      609.12      9.69 o 
   2   9  13      340.31      305.53      6.46 o 
   3   9  13      591.07      595.56     10.98 o 
   4   9  13      559.28      605.25     10.98 o 
   5   9  13       29.43       38.76      8.40 o 
   6   9  13      234.39      237.71     10.98 o 
   7   9  13      111.78      111.75     12.27 o 
  -6  10  13       48.56       52.97     12.27 o 
  -5  10  13       53.00       51.68     10.34 o 
  -4  10  13      117.09      113.04      7.11 o 
  -3  10  13      106.78      123.37      6.46 o 
  -2  10  13      495.52      509.00     10.34 o 
  -1  10  13      520.53      490.92     10.34 o 
   0  10  13      186.34      197.66      6.46 o 
   1  10  13      600.21      592.33     10.34 o 
   2  10  13      427.05      419.86      9.69 o 
   3  10  13       90.93       95.60      6.46 o 
   4  10  13      110.95       77.51      7.11 o 
   5  10  13       48.80       47.15      8.40 o 
   6  10  13       43.39       60.07     10.98 o 
  -6  11  13        4.33       -3.88     11.63 o 
  -5  11  13      143.57      147.27     11.63 o 
  -4  11  13       33.72       44.57      8.40 o 
  -3  11  13      236.64      246.10      7.75 o 
  -2  11  13       36.91       43.28      7.75 o 
  -1  11  13      296.49      306.18      8.40 o 
   0  11  13       29.93       25.19      5.81 o 
   1  11  13      298.34      304.88      8.40 o 
   2  11  13       54.31       29.71      5.81 o 
   3  11  13      216.19      231.89      7.75 o 
   4  11  13       25.78       41.99      7.11 o 
   5  11  13      153.37      136.94     11.63 o 
   6  11  13        4.55      -10.98     10.98 o 
  -6  12  13       51.52       67.82     16.15 o 
  -5  12  13        7.34       40.05     15.50 o 
  -4  12  13      159.31      151.15      9.04 o 
  -3  12  13      137.99      133.71      7.75 o 
  -2  12  13        3.13       -3.23      6.46 o 
  -1  12  13      405.82      425.68      9.69 o 
   0  12  13      252.56      257.09      8.40 o 
   1  12  13      468.33      450.87     12.92 o 
   2  12  13        4.89       10.34      7.75 o 
   3  12  13      135.68      118.21      7.75 o 
   4  12  13      149.74      174.40      9.69 o 
   5  12  13        6.29       16.79     11.63 o 
   6  12  13       49.32       56.20     12.92 o 
  -5  13  13       76.01       67.82     12.92 o 
  -4  13  13      151.82      139.52     10.34 o 
  -3  13  13       33.56       31.01      7.75 o 
  -2  13  13      128.37      118.21      8.40 o 
  -1  13  13      203.29      197.01      9.04 o 
   0  13  13       26.89       16.79      7.11 o 
   1  13  13      251.38      236.41      9.69 o 
   2  13  13      131.69      121.44      8.40 o 
   3  13  13       26.02       21.96      7.75 o 
   4  13  13      139.11      118.21      9.69 o 
   5  13  13       96.26      108.52     10.98 o 
  -5  14  13       19.79       23.25     14.21 o 
  -4  14  13        9.56        4.52     10.98 o 
  -3  14  13        2.39       -3.23      8.40 o 
  -2  14  13      355.75      368.83     11.63 o 
  -1  14  13       21.18       28.42      8.40 o 
   0  14  13       96.80       86.56      8.40 o 
   1  14  13       16.70       18.73      9.04 o 
   2  14  13      308.20      315.87     10.98 o 
   3  14  13        2.72       13.56      7.75 o 
   4  14  13        6.30       -3.88     10.98 o 
   5  14  13       11.80       21.96     12.27 o 
  -4  15  13       78.16      121.44     14.86 o 
  -3  15  13       84.37       93.66      9.69 o 
  -2  15  13      107.48       96.89      9.04 o 
  -1  15  13       17.97       43.28      9.69 o 
   0  15  13        3.10       -4.52      7.75 o 
   1  15  13       15.61       42.63     10.34 o 
   2  15  13      120.35      135.65      9.69 o 
   3  15  13      101.50      113.04      9.69 o 
   4  15  13       76.74       94.95     13.56 o 
  -4  16  13       49.88       71.05     30.36 o 
  -3  16  13       51.95       70.41     12.92 o 
  -2  16  13       74.52       93.66     11.63 o 
  -1  16  13      140.25      160.84     11.63 o 
   0  16  13      194.63      168.59     10.98 o 
   1  16  13      139.71      151.80      9.69 o 
   2  16  13       49.77       49.74     10.98 o 
   3  16  13       57.51       76.22     10.98 o 
   4  16  13       44.15       37.46     16.79 o 
  -3  17  13       79.66       80.10     16.79 o 
  -2  17  13       32.01       25.19     10.34 o 
  -1  17  13      241.28      246.75     12.27 o 
   0  17  13        7.99        4.52     10.98 o 
   1  17  13      266.05      284.21     11.63 o 
   2  17  13       32.27       44.57     10.34 o 
   3  17  13       70.26       34.23     12.92 o 
  -1  18  13      124.40      131.13     12.92 o 
   0  18  13       52.18       34.23     10.98 o 
   1  18  13      105.22       94.95     12.92 o 
   0   0  14     1065.94     1011.55     16.15 o 
   1   0  14        9.26        1.29      3.23 o 
   2   0  14     4797.14     4733.47     49.09 o 
   3   0  14      393.24      355.27      5.81 o 
   4   0  14       80.54       91.72      4.52 o 
   5   0  14      366.42      319.74      8.40 o 
   6   0  14      489.39      510.94     11.63 o 
   7   0  14      124.88      133.06      9.69 o 
  -7   1  14       19.02       13.56      9.69 o 
  -6   1  14      196.59      193.14      7.75 o 
  -5   1  14      592.96      603.31     10.98 o 
  -4   1  14     1031.76     1038.03     13.56 o 
  -3   1  14      733.17      705.37      9.69 o 
  -2   1  14       18.50       24.55      4.52 o 
  -1   1  14     1873.73     1888.09     20.02 o 
   0   1  14     1425.69     1312.55     14.21 o 
   1   1  14     1980.21     1996.61     20.02 o 
   2   1  14       72.42       72.99      3.88 o 
   3   1  14      669.85      653.69      9.04 o 
   4   1  14     1159.57     1134.92     14.86 o 
   5   1  14      607.18      612.35     10.98 o 
   6   1  14      162.48      166.01      7.75 o 
   7   1  14        9.85       10.34      8.40 o 
  -7   2  14       15.93       -1.94      9.04 o 
  -6   2  14       28.79       51.68      7.75 o 
  -5   2  14      114.43      126.60      7.75 o 
  -4   2  14      750.56      772.55     10.98 o 
  -3   2  14      691.68      667.26      9.69 o 
  -2   2  14      109.29      118.85      5.81 o 
  -1   2  14     1903.46     1850.62     21.96 o 
   0   2  14      446.71      472.83      6.46 o 
   1   2  14     1582.45     1551.55     15.50 o 
   2   2  14      151.77      158.90      3.88 o 
   3   2  14      727.58      685.34      9.04 o 
   4   2  14      713.58      723.46      9.69 o 
   5   2  14      125.96      154.38      7.75 o 
   6   2  14       30.84       30.36      9.04 o 
   7   2  14       10.67        6.46      9.69 o 
  -7   3  14       23.03       18.73      9.69 o 
  -6   3  14       32.70       28.42      7.75 o 
  -5   3  14     1451.35     1505.05     21.32 o 
  -4   3  14       45.12       41.99      5.17 o 
  -3   3  14       46.45       45.22      3.88 o 
  -2   3  14      490.33      479.94      7.75 o 
  -1   3  14     2146.81     2140.01     23.90 o 
   0   3  14     2494.19     2665.16     27.78 o 
   1   3  14     2325.01     2306.01     23.90 o 
   2   3  14      508.11      475.41      6.46 o 
   3   3  14       41.47       52.32      3.88 o 
   4   3  14       29.06       16.79      5.17 o 
   5   3  14     1423.37     1521.84     20.67 o 
   6   3  14       39.27       33.59      7.11 o 
   7   3  14       16.85       13.56     10.34 o 
  -7   4  14      145.54      156.96     11.63 o 
  -6   4  14      192.32      179.57     10.34 o 
  -5   4  14       18.32       13.56      6.46 o 
  -4   4  14      152.28      147.92      5.81 o 
  -3   4  14      669.18      682.12     10.34 o 
  -2   4  14     3487.09     3318.21     36.82 o 
  -1   4  14     1367.23     1304.16     15.50 o 
   0   4  14       46.56       46.51      3.23 o 
   1   4  14     1402.05     1326.12     14.86 o 
   2   4  14     3474.58     3353.73     35.53 o 
   3   4  14      683.31      673.72      9.04 o 
   4   4  14      209.46      204.12      6.46 o 
   5   4  14       18.59       27.78      5.81 o 
   6   4  14      240.70      244.81      8.40 o 
   7   4  14      140.03      133.06     10.34 o 
  -7   5  14      132.26      166.65     12.92 o 
  -6   5  14      191.69      169.24      9.04 o 
  -5   5  14       14.98       27.13      5.81 o 
  -4   5  14      660.41      640.77     11.63 o 
  -3   5  14       59.23       55.55      3.88 o 
  -2   5  14      309.66      273.23      9.69 o 
  -1   5  14      270.66      226.08      5.81 o 
   0   5  14       57.78       49.09      2.58 o 
   1   5  14      223.62      174.40      4.52 o 
   2   5  14      163.76      162.13      3.88 o 
   3   5  14       66.80       56.84      5.17 o 
   4   5  14      546.09      545.82     10.34 o 
   5   5  14       12.61       16.79      7.11 o 
   6   5  14      205.30      189.26      9.69 o 
   7   5  14      129.23      134.36     10.98 o 
  -7   6  14       36.63       26.48     10.98 o 
  -6   6  14        1.96        2.58      9.04 o 
  -5   6  14       13.08       14.21      5.81 o 
  -4   6  14       39.76       40.05      5.81 o 
  -3   6  14      111.98      123.37      4.52 o 
  -2   6  14     1759.11     1798.30     21.96 o 
  -1   6  14      582.24      548.41      7.75 o 
   0   6  14      986.77      968.91     11.63 o 
   1   6  14      543.00      518.69      7.11 o 
   2   6  14     1731.25     1713.69     20.02 o 
   3   6  14      113.72      107.23      4.52 o 
   4   6  14       26.07        9.69      5.17 o 
   5   6  14       16.39       10.34      7.75 o 
   6   6  14        3.55       13.56      9.04 o 
   7   6  14       39.98       60.72     10.34 o 
  -7   7  14       12.85       16.79     12.27 o 
  -6   7  14       88.18      100.12     10.98 o 
  -5   7  14      616.88      616.88     12.27 o 
  -4   7  14      352.00      337.83      9.04 o 
  -3   7  14       28.33       27.78      5.81 o 
  -2   7  14      115.63      124.67      5.17 o 
  -1   7  14     1860.47     1837.06     20.67 o 
   0   7  14       56.66       61.36      3.88 o 
   1   7  14     1717.09     1677.51     20.02 o 
   2   7  14       79.22       93.02      5.17 o 
   3   7  14       23.42        2.58      5.17 o 
   4   7  14      355.18      351.39      8.40 o 
   5   7  14      591.92      611.71     12.92 o 
   6   7  14       93.69       97.54      9.69 o 
   7   7  14       10.05        1.94     10.34 o 
  -7   8  14       36.63       18.73     11.63 o 
  -6   8  14      124.77      118.21     12.27 o 
  -5   8  14       55.34       52.97      9.04 o 
  -4   8  14      205.50      184.09      7.11 o 
  -3   8  14      312.43      302.95      7.75 o 
  -2   8  14      429.11      388.86      7.11 o 
  -1   8  14     1798.45     1760.84     22.61 o 
   0   8  14      214.50      206.70      5.81 o 
   1   8  14     1766.15     1742.75     21.96 o 
   2   8  14      387.96      366.90      7.75 o 
   3   8  14      258.14      242.87      7.11 o 
   4   8  14      170.26      155.03      7.11 o 
   5   8  14       31.29       15.50      9.04 o 
   6   8  14      143.69      120.79      9.69 o 
   7   8  14       44.56       31.01     10.98 o 
  -6   9  14        7.25       18.73     10.98 o 
  -5   9  14      133.64      133.71      9.04 o 
  -4   9  14       20.60       38.11      7.11 o 
  -3   9  14      553.66      525.80     10.34 o 
  -2   9  14       91.86       89.79      5.81 o 
  -1   9  14       46.84       54.26      4.52 o 
   0   9  14      238.08      252.56      6.46 o 
   1   9  14       64.36       67.82      5.17 o 
   2   9  14       96.97       72.35      5.81 o 
   3   9  14      523.97      496.73     10.34 o 
   4   9  14       15.00       22.61      6.46 o 
   5   9  14      121.64      126.60      9.04 o 
   6   9  14        5.09        0.65     10.34 o 
  -6  10  14       23.10       35.53     12.92 o 
  -5  10  14        0.10       31.65     10.98 o 
  -4  10  14        1.73       -1.29      6.46 o 
  -3  10  14      227.93      282.92      8.40 o 
  -2  10  14     1164.01     1177.55     17.44 o 
  -1  10  14      119.14      124.02      7.11 o 
   0  10  14       68.50       41.99      5.81 o 
   1  10  14       50.06       52.97      6.46 o 
   2  10  14     1147.88     1135.57     17.44 o 
   3  10  14      196.26      212.52      7.11 o 
   4  10  14        0.36       11.63      7.11 o 
   5  10  14        0.42        1.29      9.04 o 
   6  10  14       25.14       25.84     10.34 o 
  -6  11  14       93.39      116.27     13.56 o 
  -5  11  14        1.73        7.11     10.98 o 
  -4  11  14      187.47      176.99     10.34 o 
  -3  11  14       77.26       93.02      7.11 o 
  -2  11  14      286.69      316.51      9.04 o 
  -1  11  14      156.60      146.63      8.40 o 
   0  11  14        5.86       -7.11      7.11 o 
   1  11  14      178.53      156.32      6.46 o 
   2  11  14      274.49      290.03      8.40 o 
   3  11  14       84.28       89.14      7.11 o 
   4  11  14      230.96      200.24      9.69 o 
   5  11  14        1.76        3.88      9.69 o 
   6  11  14      100.76      125.31     12.92 o 
  -5  12  14       79.93      109.81     12.92 o 
  -4  12  14      101.28      107.23      9.04 o 
  -3  12  14       21.10       13.56      7.75 o 
  -2  12  14      102.46      112.39      7.11 o 
  -1  12  14       80.20       98.83      8.40 o 
   0  12  14      650.93      633.02     13.56 o 
   1  12  14       87.11       82.68      8.40 o 
   2  12  14      122.55      148.57      7.75 o 
   3  12  14       17.13        7.11      7.11 o 
   4  12  14      112.29      109.81      9.69 o 
   5  12  14       90.06       98.18     12.27 o 
  -5  13  14       71.80       58.78     12.92 o 
  -4  13  14       51.66       46.51     10.34 o 
  -3  13  14      229.23      201.53      9.04 o 
  -2  13  14      106.84      124.67      8.40 o 
  -1  13  14       36.61       61.36      9.04 o 
   0  13  14       36.06       41.34      7.11 o 
   1  13  14       36.35       21.32      9.04 o 
   2  13  14      119.62      133.06      9.69 o 
   3  13  14      217.58      213.81      9.69 o 
   4  13  14       55.68       58.13     11.63 o 
   5  13  14       86.75       93.02     12.27 o 
  -4  14  14        1.11       11.63     14.86 o 
  -3  14  14       32.85       58.13      9.69 o 
  -2  14  14       52.03       31.01      9.04 o 
  -1  14  14      309.68      311.34     11.63 o 
   0  14  14       10.77       21.32      9.69 o 
   1  14  14      303.31      251.27     10.98 o 
   2  14  14       49.33       52.32      9.69 o 
   3  14  14       42.67       43.28      9.69 o 
   4  14  14        1.09       32.30     12.92 o 
  -4  15  14        9.11       21.32     11.63 o 
  -3  15  14       68.67       58.13     12.92 o 
  -2  15  14       19.76       31.65      9.04 o 
  -1  15  14       33.67       53.61     10.34 o 
   0  15  14       16.63       18.09     10.34 o 
   1  15  14       30.14       38.11      9.69 o 
   2  15  14       19.73       36.82      9.69 o 
   3  15  14       88.59       58.78     11.63 o 
   4  15  14       10.04        1.29     12.92 o 
  -3  16  14       17.41       19.38     12.27 o 
  -2  16  14       28.12       30.36     10.34 o 
  -1  16  14       16.64       20.02     10.34 o 
   0  16  14      141.20      133.71      9.69 o 
   1  16  14       16.03       20.02      9.04 o 
   2  16  14       37.19       36.82      9.69 o 
   3  16  14       12.99       24.55     13.56 o 
  -2  17  14       15.83       30.36     14.21 o 
  -1  17  14        7.47        2.58     10.98 o 
   0  17  14       23.73       41.99     10.98 o 
   1  17  14        4.65       28.42      9.69 o 
   2  17  14       19.49       21.96     10.98 o 
   1   0  15     1521.58     1523.13     16.79 o 
   2   0  15      123.73      127.90      5.17 o 
   3   0  15      627.18      607.83      8.40 o 
   4   0  15      711.17      786.76     11.63 o 
   5   0  15       30.93       28.42      5.81 o 
   6   0  15      196.74      176.99      8.40 o 
   7   0  15        8.23       21.32     10.34 o 
  -7   1  15       41.02       79.45     10.34 o 
  -6   1  15      157.49      157.61      8.40 o 
  -5   1  15      119.38      111.75      7.11 o 
  -4   1  15      205.98      239.00      7.11 o 
  -3   1  15      674.64      700.20     10.34 o 
  -2   1  15     1962.41     1909.41     21.96 o 
  -1   1  15      143.76      158.90      4.52 o 
   0   1  15      829.32      820.99      9.69 o 
   1   1  15      180.02      195.07      4.52 o 
   2   1  15     1895.02     1836.41     20.67 o 
   3   1  15      541.36      569.08      9.04 o 
   4   1  15      223.73      249.98      6.46 o 
   5   1  15      120.23      120.15      7.11 o 
   6   1  15      123.92      118.85      7.75 o 
   7   1  15       45.10       66.53     10.34 o 
  -7   2  15       54.07       62.66     10.98 o 
  -6   2  15      176.45      188.62      9.04 o 
  -5   2  15     1632.98     1611.63     22.61 o 
  -4   2  15      388.99      390.15      8.40 o 
  -3   2  15     2297.34     2242.71     26.48 o 
  -2   2  15       91.93       85.91      2.58 o 
  -1   2  15     1469.09     1454.02     18.73 o 
   0   2  15      548.22      507.71      7.75 o 
   1   2  15     1233.31     1238.27     14.21 o 
   2   2  15      164.59      142.75      4.52 o 
   3   2  15     2256.37     2214.94     25.84 o 
   4   2  15      348.14      337.83      8.40 o 
   5   2  15     1694.38     1640.05     23.25 o 
   6   2  15      185.78      197.66      9.04 o 
   7   2  15       55.51       47.80     10.98 o 
  -7   3  15       35.34       63.30     10.98 o 
  -6   3  15      344.56      310.70     11.63 o 
  -5   3  15       30.02       32.30      7.11 o 
  -4   3  15      714.29      726.69     12.27 o 
  -3   3  15     1789.57     1779.57     21.96 o 
  -2   3  15     2186.27     2032.78     23.25 o 
  -1   3  15      358.60      333.95      5.81 o 
   0   3  15       12.21        4.52      3.88 o 
   1   3  15      486.40      467.66      7.75 o 
   2   3  15     2161.58     2080.58     23.25 o 
   3   3  15     1913.26     1915.22     23.25 o 
   4   3  15      730.35      738.31     13.56 o 
   5   3  15       39.38       38.76      6.46 o 
   6   3  15      358.92      351.39     11.63 o 
   7   3  15       36.37       38.11     10.34 o 
  -7   4  15       11.62       21.96     12.92 o 
  -6   4  15       61.80       63.95      9.04 o 
  -5   4  15      326.41      338.47      9.04 o 
  -4   4  15       84.75       83.33      6.46 o 
  -3   4  15       21.38       34.23      5.81 o 
  -2   4  15      906.96      876.54     11.63 o 
  -1   4  15      281.29      265.48      7.11 o 
   0   4  15      633.89      628.50      8.40 o 
   1   4  15      325.23      320.39      7.11 o 
   2   4  15      893.66      893.34     11.63 o 
   3   4  15        8.55        7.75      3.23 o 
   4   4  15      120.40      103.35      7.11 o 
   5   4  15      334.97      343.00      9.04 o 
   6   4  15       82.04       89.79      9.69 o 
   7   4  15       10.50        6.46     10.34 o 
  -7   5  15       78.56       88.49     11.63 o 
  -6   5  15      138.75      178.93     10.34 o 
  -5   5  15      315.36      298.43      9.69 o 
  -4   5  15      107.69      108.52      7.11 o 
  -3   5  15      618.97      660.80     10.34 o 
  -2   5  15     2699.95     2747.84     32.94 o 
  -1   5  15       13.40        5.81      4.52 o 
   0   5  15       92.92       75.58      4.52 o 
   1   5  15       29.42       32.30      3.23 o 
   2   5  15     2691.74     2753.01     29.71 o 
   3   5  15      793.35      813.24     12.27 o 
   4   5  15       92.73      102.70      7.11 o 
   5   5  15      316.74      308.11      9.04 o 
   6   5  15      142.28      184.74      8.40 o 
   7   5  15       67.76       85.91      9.69 o 
  -7   6  15       91.24       81.39     12.92 o 
  -6   6  15       49.95       37.46      9.69 o 
  -5   6  15      409.43      394.02      9.69 o 
  -4   6  15      688.90      695.03     11.63 o 
  -3   6  15      318.84      294.55      7.75 o 
  -2   6  15       40.65       35.53      4.52 o 
  -1   6  15     1232.19     1176.26     14.86 o 
   0   6  15       46.20       40.05      4.52 o 
   1   6  15     1130.72     1083.89     12.92 o 
   2   6  15       52.23       54.91      3.88 o 
   3   6  15      353.94      327.49      7.75 o 
   4   6  15      684.86      707.31     12.27 o 
   5   6  15      375.96      364.96     10.34 o 
   6   6  15       48.03       68.47      9.04 o 
   7   6  15       98.44       85.26     11.63 o 
  -7   7  15        1.79      -10.98     10.98 o 
  -6   7  15      186.56      199.60     14.21 o 
  -5   7  15      218.36      207.35      9.69 o 
  -4   7  15      172.50      138.23      6.46 o 
  -3   7  15      362.88      322.33      7.75 o 
  -2   7  15       24.68       27.13      4.52 o 
  -1   7  15      365.14      379.17      7.11 o 
   0   7  15      908.27      948.89     12.92 o 
   1   7  15      349.10      358.50      6.46 o 
   2   7  15       11.66       14.21      4.52 o 
   3   7  15      333.19      312.64      7.75 o 
   4   7  15      219.03      176.34      7.11 o 
   5   7  15      188.23      184.74      9.69 o 
   6   7  15      190.62      197.01     11.63 o 
   7   7  15        3.29       21.32     11.63 o 
  -6   8  15        1.19        8.40     11.63 o 
  -5   8  15      312.62      317.16     11.63 o 
  -4   8  15      139.93      139.52      7.11 o 
  -3   8  15       39.21       29.07      7.11 o 
  -2   8  15      474.18      414.69      9.69 o 
  -1   8  15      214.29      240.29      7.11 o 
   0   8  15      480.76      484.46      8.40 o 
   1   8  15      151.01      167.30      5.17 o 
   2   8  15      640.68      578.76     10.34 o 
   3   8  15       43.03       36.17      5.81 o 
   4   8  15      155.74      156.96      7.75 o 
   5   8  15      331.29      332.01     10.98 o 
   6   8  15        1.19        3.88      9.69 o 
  -6   9  15      113.48      110.46     12.27 o 
  -5   9  15       58.23       85.91      9.69 o 
  -4   9  15      412.96      399.19      9.69 o 
  -3   9  15        8.13       12.92      6.46 o 
  -2   9  15      950.35      977.96     16.15 o 
  -1   9  15       57.31       63.95      5.17 o 
   0   9  15       32.94       66.53      5.17 o 
   1   9  15       69.11       75.58      5.17 o 
   2   9  15      937.85      973.44     14.86 o 
   3   9  15       12.70        4.52      6.46 o 
   4   9  15      420.33      402.42      9.69 o 
   5   9  15       59.08       51.03      8.40 o 
   6   9  15      105.93       71.70     10.34 o 
  -6  10  15       13.21       29.71     12.92 o 
  -5  10  15        9.13       25.84     12.92 o 
  -4  10  15       91.20       99.48      7.11 o 
  -3  10  15      329.07      342.35      9.69 o 
  -2  10  15      265.81      224.14      8.40 o 
  -1  10  15      310.98      302.30      9.04 o 
   0  10  15      287.42      290.03      8.40 o 
   1  10  15      307.59      313.28      8.40 o 
   2  10  15      310.84      279.05      8.40 o 
   3  10  15      355.98      352.04      9.69 o 
   4  10  15       96.46      124.02      7.75 o 
   5  10  15        6.99       18.73      9.04 o 
   6  10  15        8.55      -10.34     10.34 o 
  -5  11  15      204.82      209.93     14.86 o 
  -4  11  15        6.93       14.86      9.04 o 
  -3  11  15      113.00      119.50      7.11 o 
  -2  11  15       23.75       41.99      7.11 o 
  -1  11  15       37.97       39.40      6.46 o 
   0  11  15      267.11      285.51      9.69 o 
   1  11  15       27.05       37.46      7.75 o 
   2  11  15       21.24       26.48      7.75 o 
   3  11  15       79.86       56.84      7.11 o 
   4  11  15       14.42       34.23      9.04 o 
   5  11  15      165.42      160.19     11.63 o 
  -5  12  15       34.26       40.69     12.27 o 
  -4  12  15       82.12       77.51     10.34 o 
  -3  12  15      107.36      118.85      9.04 o 
  -2  12  15       23.74       35.53      7.11 o 
  -1  12  15      238.51      249.98     10.98 o 
   0  12  15       62.56       42.63      8.40 o 
   1  12  15      207.68      200.89      9.69 o 
   2  12  15       32.55       36.82      9.04 o 
   3  12  15       83.50       90.43      8.40 o 
   4  12  15       88.94       62.66      9.04 o 
   5  12  15       31.03       52.97     12.27 o 
  -5  13  15       10.32       -5.17     12.92 o 
  -4  13  15      140.59      134.36     11.63 o 
  -3  13  15       43.42       24.55      8.40 o 
  -2  13  15       62.73       58.78      9.69 o 
  -1  13  15      103.89       93.66      9.04 o 
   0  13  15      268.80      321.03     10.34 o 
   1  13  15       87.15       97.54      9.04 o 
   2  13  15       53.75       60.07      8.40 o 
   3  13  15       44.92       54.26     10.98 o 
   4  13  15      114.08      112.39     12.92 o 
   5  13  15       14.09       14.21     12.27 o 
  -4  14  15        4.32       20.02     10.98 o 
  -3  14  15      161.28      153.73     10.98 o 
  -2  14  15      140.17      144.05      9.04 o 
  -1  14  15        9.42        0.00      9.04 o 
   0  14  15       99.39      107.87      9.04 o 
   1  14  15        9.84       17.44      9.69 o 
   2  14  15      135.42      156.32      9.04 o 
   3  14  15      180.48      172.47     11.63 o 
   4  14  15        2.79       20.67     12.27 o 
  -3  15  15        2.75       19.38     10.98 o 
  -2  15  15       59.29       91.72     12.27 o 
  -1  15  15       55.51       62.01     10.34 o 
   0  15  15        5.25       14.21      9.69 o 
   1  15  15       56.66       69.76      9.69 o 
   2  15  15       48.55       43.92     10.98 o 
   3  15  15        1.41       11.63     10.98 o 
  -2  16  15       23.37       23.25     10.34 o 
  -1  16  15      106.70      105.93     10.34 o 
   0  16  15      125.89      133.71     10.98 o 
   1  16  15       93.22      113.69      9.69 o 
   2  16  15       21.64       40.69     11.63 o 
  -1  17  15       70.58       78.80     12.27 o 
   0  17  15      148.14      164.07     12.27 o 
   1  17  15       75.77       54.26     10.98 o 
   0   0  16     3001.87     2800.16     45.22 o 
   1   0  16      131.34      124.02      3.88 o 
   2   0  16      314.75      348.16      5.81 o 
   3   0  16     2211.88     2222.04     28.42 o 
   4   0  16        9.01        7.11      6.46 o 
   5   0  16       36.22       29.07      8.40 o 
   6   0  16      166.40      133.06      8.40 o 
   7   0  16      108.84      131.77     11.63 o 
  -7   1  16       58.95       34.88      9.69 o 
  -6   1  16      136.98      166.01      9.04 o 
  -5   1  16       13.48       -1.94      7.11 o 
  -4   1  16      279.28      271.94      7.75 o 
  -3   1  16      613.69      538.72     40.05 o 
  -2   1  16      218.95      198.95      5.17 o 
  -1   1  16     1727.83     1764.07     21.96 o 
   0   1  16     2112.95     2014.05     23.90 o 
   1   1  16     1553.94     1572.87     19.38 o 
   2   1  16      171.16      158.90      4.52 o 
   3   1  16      380.58      355.91      7.75 o 
   4   1  16      399.89      415.34      9.04 o 
   5   1  16        8.34       21.96      7.11 o 
   6   1  16      126.59      166.01      9.69 o 
   7   1  16       79.09       76.22     10.98 o 
  -7   2  16       75.92       83.97     11.63 o 
  -6   2  16       70.49       95.60      9.69 o 
  -5   2  16       76.71       77.51      7.11 o 
  -4   2  16       38.17       46.51      7.11 o 
  -3   2  16      399.12      421.15      8.40 o 
  -2   2  16     1390.85     1437.87     16.79 o 
  -1   2  16      462.01      456.04      7.75 o 
   0   2  16      120.69      125.31      5.17 o 
   1   2  16      446.57      448.93      7.75 o 
   2   2  16     1560.58     1594.19     18.73 o 
   3   2  16      344.70      363.67      7.75 o 
   4   2  16       25.77       28.42      6.46 o 
   5   2  16       86.96       71.70      7.11 o 
   6   2  16       68.97       65.24      8.40 o 
   7   2  16       49.84       47.15     10.34 o 
  -7   3  16      167.23      179.57     12.27 o 
  -6   3  16      164.09      176.99     10.34 o 
  -5   3  16       27.73       29.07      7.11 o 
  -4   3  16        7.66       14.86      7.75 o 
  -3   3  16      463.79      443.12     25.84 o 
  -2   3  16        8.05        6.46      3.88 o 
  -1   3  16      257.35      228.02      5.81 o 
   0   3  16     3618.64     3738.07     41.99 o 
   1   3  16      194.37      192.49      5.17 o 
   2   3  16        4.87        6.46      5.81 o 
   3   3  16      289.78      295.20      7.11 o 
   4   3  16       46.25       69.12      7.11 o 
   5   3  16       33.00       28.42      7.11 o 
   6   3  16      158.63      168.59      9.69 o 
   7   3  16      176.31      178.93     11.63 o 
  -7   4  16      216.96      203.47     13.56 o 
  -6   4  16      107.63      109.81      8.40 o 
  -5   4  16       55.96       49.74      7.11 o 
  -4   4  16       70.83       65.24      6.46 o 
  -3   4  16      771.92      781.59     12.27 o 
  -2   4  16     1272.12     1229.87     16.79 o 
  -1   4  16      185.21      199.60      6.46 o 
   0   4  16     1646.35     1523.78     19.38 o 
   1   4  16      300.46      294.55      6.46 o 
   2   4  16     1351.08     1317.08     17.44 o 
   3   4  16      767.83      749.94     11.63 o 
   4   4  16       98.78       76.22      6.46 o 
   5   4  16       65.67       74.93      7.11 o 
   6   4  16       71.86       63.95      9.04 o 
   7   4  16      208.80      222.85     12.27 o 
  -7   5  16        8.80      -10.98     11.63 o 
  -6   5  16       24.42       24.55      9.69 o 
  -5   5  16      107.26      103.35      8.40 o 
  -4   5  16      219.80      215.10      7.75 o 
  -3   5  16       15.28       25.84      6.46 o 
  -2   5  16      955.90      957.93     12.92 o 
  -1   5  16      270.84      251.27      6.46 o 
   0   5  16       15.18       25.84      4.52 o 
   1   5  16      237.14      215.10      5.17 o 
   2   5  16      821.47      811.30     11.63 o 
   3   5  16       36.84       36.17      5.17 o 
   4   5  16      191.54      171.17      7.75 o 
   5   5  16      121.06      133.06      8.40 o 
   6   5  16       22.02       10.98      8.40 o 
   7   5  16       11.80       11.63     10.98 o 
  -6   6  16       72.37       82.03      9.69 o 
  -5   6  16       68.21       77.51      7.11 o 
  -4   6  16       91.23      108.52      7.11 o 
  -3   6  16      548.50      531.61     10.98 o 
  -2   6  16       38.17       18.09      5.17 o 
  -1   6  16      129.21      107.23      4.52 o 
   0   6  16      945.40     1013.48     13.56 o 
   1   6  16       95.60       94.31      3.88 o 
   2   6  16       18.79       19.38      4.52 o 
   3   6  16      509.00      517.40     10.34 o 
   4   6  16       77.54       67.82      6.46 o 
   5   6  16       62.58       53.61      7.11 o 
   6   6  16       64.97       91.08      9.04 o 
  -6   7  16       76.26       69.12     12.27 o 
  -5   7  16       32.19       27.13      7.75 o 
  -4   7  16      196.53      201.53      7.75 o 
  -3   7  16      432.40      419.22      9.69 o 
  -2   7  16      252.31      259.67      7.75 o 
  -1   7  16      335.75      346.87      7.75 o 
   0   7  16      679.20      636.25     10.34 o 
   1   7  16      282.00      293.90      6.46 o 
   2   7  16      298.06      289.38      7.11 o 
   3   7  16      313.51      295.20      7.75 o 
   4   7  16      182.37      202.83      7.75 o 
   5   7  16       26.92       14.21      8.40 o 
   6   7  16       66.44       71.05     10.34 o 
  -6   8  16       54.44       62.01     11.63 o 
  -5   8  16       96.81       84.62      9.04 o 
  -4   8  16       68.59       72.35      9.04 o 
  -3   8  16       22.77       23.25      7.11 o 
  -2   8  16      587.04      592.98     10.98 o 
  -1   8  16      234.66      204.76      7.11 o 
   0   8  16       94.12      127.90      5.81 o 
   1   8  16      305.99      270.65      7.75 o 
   2   8  16      561.72      539.36     10.34 o 
   3   8  16        5.86       15.50      5.81 o 
   4   8  16       40.03       54.26      7.11 o 
   5   8  16       74.80       54.26      9.04 o 
   6   8  16       50.76       56.84      9.69 o 
  -6   9  16        0.78       -1.94     10.98 o 
  -5   9  16      144.79      149.21     12.27 o 
  -4   9  16       24.38        7.75      7.75 o 
  -3   9  16      178.82      216.39      7.75 o 
  -2   9  16      715.22      700.85     12.27 o 
  -1   9  16       31.88       29.07      5.81 o 
   0   9  16      254.11      242.23      7.11 o 
   1   9  16       56.92       33.59      5.81 o 
   2   9  16      640.08      623.33     11.63 o 
   3   9  16      164.04      200.24      7.11 o 
   4   9  16       22.12       12.92      7.11 o 
   5   9  16      152.90      156.96     10.98 o 
   6   9  16        0.16       11.63     10.98 o 
  -5  10  16       17.70       -8.40     11.63 o 
  -4  10  16       46.84       63.95      7.75 o 
  -3  10  16       88.82       63.95      7.75 o 
  -2  10  16       68.43       61.36      7.75 o 
  -1  10  16       88.46      106.58      7.75 o 
   0  10  16      321.27      326.85     10.34 o 
   1  10  16       91.60       98.18      7.75 o 
   2  10  16       50.99       28.42      5.81 o 
   3  10  16       84.75       58.13      7.75 o 
   4  10  16       41.12       52.32      8.40 o 
   5  10  16       15.34       11.63      9.69 o 
  -5  11  16       88.75      126.60     11.63 o 
  -4  11  16       29.24       16.79      8.40 o 
  -3  11  16      152.85      120.79      7.75 o 
  -2  11  16      234.89      226.73      9.04 o 
  -1  11  16      241.53      266.13      9.69 o 
   0  11  16       22.33       16.79      7.75 o 
   1  11  16      253.66      266.13      9.04 o 
   2  11  16      235.98      229.96      9.69 o 
   3  11  16      184.18      180.86      9.69 o 
   4  11  16       48.13       32.94      8.40 o 
   5  11  16       77.84       90.43     11.63 o 
  -5  12  16      140.12      118.85     13.56 o 
  -4  12  16       21.19       14.21      9.04 o 
  -3  12  16        5.25       12.27      8.40 o 
  -2  12  16      370.75      386.27     10.98 o 
  -1  12  16       82.81       72.99      9.04 o 
   0  12  16      140.05      118.85      9.04 o 
   1  12  16       71.68       80.10      9.04 o 
   2  12  16      354.47      371.42     11.63 o 
   3  12  16        7.41        0.65     10.34 o 
   4  12  16       19.49       25.19      9.04 o 
   5  12  16      154.39      125.96     13.56 o 
  -4  13  16       17.71       20.67     12.92 o 
  -3  13  16       55.48       43.28      8.40 o 
  -2  13  16       85.75       69.76      9.04 o 
  -1  13  16       48.82       25.19      8.40 o 
   0  13  16      170.31      191.20     10.34 o 
   1  13  16       44.18       41.99      9.69 o 
   2  13  16       91.40      109.81     10.34 o 
   3  13  16       73.31      106.58     10.98 o 
   4  13  16       13.22       45.86     12.27 o 
  -4  14  16       61.06       45.22     14.86 o 
  -3  14  16       28.23       31.01     11.63 o 
  -2  14  16       29.25       53.61      9.04 o 
  -1  14  16      144.96      131.13      9.04 o 
   0  14  16       54.62       62.01      9.04 o 
   1  14  16      165.47      132.42      9.69 o 
   2  14  16       19.08       21.96     10.34 o 
   3  14  16       37.59       23.90     14.21 o 
   4  14  16       47.31       57.49     12.27 o 
  -3  15  16       21.36       -3.88     10.98 o 
  -2  15  16       46.94       62.66     10.34 o 
  -1  15  16       31.87       38.76     10.34 o 
   0  15  16        8.04       23.25     10.34 o 
   1  15  16       23.88       25.19      9.04 o 
   2  15  16       37.14       49.74     10.34 o 
   3  15  16       27.55       13.56     13.56 o 
  -2  16  16       24.19       32.94     11.63 o 
  -1  16  16        3.55        1.94     10.34 o 
   0  16  16       23.42       21.32     10.98 o 
   1  16  16        4.14       14.86     10.34 o 
   2  16  16       33.57       55.55     11.63 o 
   1   0  17      438.63      404.36      7.11 o 
   2   0  17       11.28       19.38      2.58 o 
   3   0  17      743.42      732.50     12.92 o 
   4   0  17       85.96      131.77      7.11 o 
   5   0  17        0.22        9.04      7.75 o 
   6   0  17      139.18      179.57     10.34 o 
   7   0  17        1.37       20.67     11.63 o 
  -7   1  17       97.08       82.68     10.98 o 
  -6   1  17      159.90      153.73      9.69 o 
  -5   1  17      451.50      447.64     10.98 o 
  -4   1  17      342.52      322.97      9.04 o 
  -3   1  17      456.68      461.20     10.34 o 
  -2   1  17      230.33      256.44      5.81 o 
  -1   1  17      464.58      479.94      8.40 o 
   0   1  17       25.47       21.32      4.52 o 
   1   1  17      570.09      563.91      9.04 o 
   2   1  17      283.58      296.49      6.46 o 
   3   1  17      409.23      429.55      9.69 o 
   4   1  17      387.60      372.06      9.04 o 
   5   1  17      468.71      447.64     10.98 o 
   6   1  17      139.85       98.18      9.04 o 
   7   1  17       87.51      109.81     10.98 o 
  -7   2  17       23.04       14.21     12.92 o 
  -6   2  17      277.82      287.44     11.63 o 
  -5   2  17      297.23      350.10      9.69 o 
  -4   2  17      197.59      181.51      8.40 o 
  -3   2  17      435.20      432.14      9.69 o 
  -2   2  17     1928.77     1893.26     24.55 o 
  -1   2  17       83.41       76.87      4.52 o 
   0   2  17      320.95      367.54      6.46 o 
   1   2  17       55.38       49.74      3.88 o 
   2   2  17     2097.20     2030.20     27.13 o 
   3   2  17      332.95      334.60      8.40 o 
   4   2  17      168.76      179.57      7.11 o 
   5   2  17      285.70      321.03      9.69 o 
   6   2  17      233.25      244.81     10.34 o 
   7   2  17       16.63       16.15     11.63 o 
  -7   3  17      160.90      164.07     12.92 o 
  -6   3  17       12.85       14.86      9.04 o 
  -5   3  17      164.69      149.86      9.69 o 
  -4   3  17      236.93      228.02      8.40 o 
  -3   3  17      264.83      254.50      8.40 o 
  -2   3  17      267.14      242.23      7.11 o 
  -1   3  17      277.40      281.63      7.11 o 
   0   3  17       92.82       80.74      5.17 o 
   1   3  17      259.83      270.00      6.46 o 
   2   3  17      318.16      291.32      7.75 o 
   3   3  17      269.15      229.96      7.11 o 
   4   3  17      233.08      241.58      8.40 o 
   5   3  17      165.91      158.90      7.75 o 
   6   3  17       16.19       16.79      9.04 o 
   7   3  17      173.52      172.47     11.63 o 
  -6   4  17        1.59       26.48     10.34 o 
  -5   4  17      290.56      299.72      9.69 o 
  -4   4  17      179.44      183.45      8.40 o 
  -3   4  17      339.91      353.33      8.40 o 
  -2   4  17      246.57      246.10      7.75 o 
  -1   4  17       13.94        8.40      5.17 o 
   0   4  17      144.58      137.59      5.17 o 
   1   4  17       35.41       20.67      4.52 o 
   2   4  17      175.20      174.40      6.46 o 
   3   4  17      355.35      366.90      8.40 o 
   4   4  17      163.97      145.98      7.75 o 
   5   4  17      276.35      283.57      9.69 o 
   6   4  17        2.86        2.58      9.04 o 
  -6   5  17       53.91       48.45     10.34 o 
  -5   5  17      571.21      576.18     12.92 o 
  -4   5  17      122.07      116.92      7.11 o 
  -3   5  17      213.22      229.96      7.11 o 
  -2   5  17      324.36      330.08      8.40 o 
  -1   5  17      391.26      363.67      7.75 o 
   0   5  17      416.39      495.44      8.40 o 
   1   5  17      367.14      339.12      7.11 o 
   2   5  17      289.53      305.53      7.75 o 
   3   5  17      185.85      197.66      7.11 o 
   4   5  17      128.69      111.75      7.11 o 
   5   5  17      625.71      618.81     12.27 o 
   6   5  17       46.87       54.91      9.69 o 
  -6   6  17      230.68      222.20     12.27 o 
  -5   6  17       35.76       49.09      7.75 o 
  -4   6  17      398.05      406.30      9.04 o 
  -3   6  17      226.94      229.31      8.40 o 
  -2   6  17     1037.59     1042.55     17.44 o 
  -1   6  17        0.41        2.58      4.52 o 
   0   6  17       49.21       56.20      5.17 o 
   1   6  17        7.47        1.94      3.88 o 
   2   6  17     1245.53     1225.35     18.09 o 
   3   6  17      235.94      222.85      8.40 o 
   4   6  17      416.79      408.24      9.69 o 
   5   6  17       31.06       40.69      7.11 o 
   6   6  17      210.56      200.24     10.98 o 
  -6   7  17       35.13       40.05     12.27 o 
  -5   7  17        3.63       14.21      8.40 o 
  -4   7  17       64.54       75.58      7.11 o 
  -3   7  17      141.85      128.54      7.75 o 
  -2   7  17      230.61      242.23      7.75 o 
  -1   7  17      373.90      357.21      9.04 o 
   0   7  17      469.76      517.40      9.69 o 
   1   7  17      392.49      392.09      9.04 o 
   2   7  17      247.82      264.19      7.75 o 
   3   7  17      158.39      127.25      7.11 o 
   4   7  17       79.74       87.85      7.11 o 
   5   7  17        6.39       -3.23      7.75 o 
   6   7  17       30.29       29.71      9.69 o 
  -6   8  17       41.00       67.18     12.92 o 
  -5   8  17      158.58      169.24     10.98 o 
  -4   8  17        7.90        5.81      7.11 o 
  -3   8  17      359.65      369.48      9.69 o 
  -2   8  17      487.67      479.29     10.34 o 
  -1   8  17       60.90       60.07      6.46 o 
   0   8  17      110.06       78.16      5.81 o 
   1   8  17       68.17       71.70      6.46 o 
   2   8  17      472.97      461.20     10.34 o 
   3   8  17      372.85      377.23      9.04 o 
   4   8  17       11.90       14.21      7.11 o 
   5   8  17      186.74      189.91      9.69 o 
   6   8  17       47.58       65.89      9.69 o 
  -5   9  17      183.51      180.22     12.27 o 
  -4   9  17       88.28       74.28      8.40 o 
  -3   9  17      107.32      136.29      8.40 o 
  -2   9  17        7.25       31.01      7.11 o 
  -1   9  17      419.76      451.51     10.34 o 
   0   9  17       56.83       69.12      6.46 o 
   1   9  17      450.06      492.85     10.98 o 
   2   9  17        3.82       16.15      6.46 o 
   3   9  17      100.31      125.96      7.75 o 
   4   9  17      104.03      105.29      8.40 o 
   5   9  17      190.88      199.60     10.34 o 
  -5  10  17       30.68       23.90     11.63 o 
  -4  10  17      127.15      137.59      9.69 o 
  -3  10  17      119.95      125.31      8.40 o 
  -2  10  17       76.64      103.35      7.75 o 
  -1  10  17       62.54       59.43      7.75 o 
   0  10  17      499.59      400.48     10.34 o 
   1  10  17       80.84       79.45      7.75 o 
   2  10  17       89.64      116.92      7.75 o 
   3  10  17      130.58      128.54      9.04 o 
   4  10  17      143.77      141.46      9.69 o 
   5  10  17       36.77       50.38     10.34 o 
  -5  11  17       26.78       23.25     12.27 o 
  -4  11  17        5.82       18.73      9.69 o 
  -3  11  17       32.67       34.23      7.75 o 
  -2  11  17       55.90       47.80      8.40 o 
  -1  11  17       19.27       18.73      9.04 o 
   0  11  17      448.95      472.18     10.98 o 
   1  11  17       23.58       23.90      7.75 o 
   2  11  17       26.23       17.44      9.04 o 
   3  11  17       31.98       26.48      9.69 o 
   4  11  17       10.40       12.27      9.69 o 
   5  11  17       21.60       46.51     12.27 o 
  -4  12  17      185.43      177.63     10.98 o 
  -3  12  17       27.34       30.36      8.40 o 
  -2  12  17      302.15      299.07     11.63 o 
  -1  12  17        3.25       16.79      9.04 o 
   0  12  17        0.01       15.50      9.04 o 
   1  12  17       10.82       -5.17      8.40 o 
   2  12  17      309.31      313.28     12.27 o 
   3  12  17       20.06       40.69      9.69 o 
   4  12  17      175.64      178.28     12.27 o 
  -4  13  17       47.54        9.69     13.56 o 
  -3  13  17       73.84       72.99     10.34 o 
  -2  13  17       30.37       32.30      8.40 o 
  -1  13  17      124.05      145.34     10.98 o 
   0  13  17      126.50      122.08      9.04 o 
   1  13  17      114.82      112.39      9.69 o 
   2  13  17       30.26       54.91      9.69 o 
   3  13  17       72.25       83.97     11.63 o 
   4  13  17       32.21       16.79     12.27 o 
  -3  14  17      119.88      120.79     12.27 o 
  -2  14  17       30.18       21.32      9.04 o 
  -1  14  17        3.86       18.09      9.69 o 
   0  14  17       91.96       94.31      9.69 o 
   1  14  17        1.29       20.67      9.04 o 
   2  14  17       22.64       18.73     11.63 o 
   3  14  17      118.38      113.69     11.63 o 
  -2  15  17       11.43       21.32     10.34 o 
  -1  15  17      169.10      173.11     12.92 o 
   0  15  17        4.01       18.09     10.34 o 
   1  15  17      174.06      140.82     11.63 o 
   2  15  17        8.71       13.56     10.98 o 
   0  16  17       23.39        7.75     10.34 o 
   0   0  18      457.89      432.14     10.98 o 
   1   0  18     1832.43     1845.46     24.55 o 
   2   0  18        2.17       -1.94      5.17 o 
   3   0  18      345.23      330.08      8.40 o 
   4   0  18      102.61      121.44      7.11 o 
   5   0  18      381.74      388.86     10.98 o 
   6   0  18       48.32       51.03      9.04 o 
  -6   1  18      172.87      208.64     11.63 o 
  -5   1  18        6.52        0.65      8.40 o 
  -4   1  18       36.64       31.65      7.75 o 
  -3   1  18      524.82      538.72     11.63 o 
  -2   1  18      650.96      639.48     10.98 o 
  -1   1  18     1104.51     1156.88     16.79 o 
   0   1  18       97.55       98.18      5.17 o 
   1   1  18      999.90     1064.51     14.21 o 
   2   1  18      669.12      666.61     11.63 o 
   3   1  18      443.77      452.81     10.34 o 
   4   1  18       43.84       32.30      6.46 o 
   5   1  18       11.39        3.88      9.04 o 
   6   1  18      162.34      166.65      9.69 o 
  -6   2  18       84.85       72.99      9.69 o 
  -5   2  18       38.09       37.46      7.75 o 
  -4   2  18      311.89      327.49      9.04 o 
  -3   2  18      141.30      140.17      7.75 o 
  -2   2  18      166.59      145.34      6.46 o 
  -1   2  18      261.23      246.75      6.46 o 
   0   2  18       41.41       43.92      4.52 o 
   1   2  18      262.68      238.35      6.46 o 
   2   2  18      150.07      151.80      6.46 o 
   3   2  18      158.84      159.55      7.11 o 
   4   2  18      356.09      377.23      9.04 o 
   5   2  18       37.07       45.86      8.40 o 
   6   2  18       92.92      104.64     11.63 o 
  -6   3  18      118.22      125.31     10.34 o 
  -5   3  18       12.11       14.86      8.40 o 
  -4   3  18       61.44       68.47      7.75 o 
  -3   3  18      327.50      319.10      9.04 o 
  -2   3  18      875.90      949.54     16.79 o 
  -1   3  18      117.48      127.25      6.46 o 
   0   3  18      929.60      951.47     13.56 o 
   1   3  18      127.29      127.90      5.17 o 
   2   3  18     1034.32     1081.95     16.15 o 
   3   3  18      291.93      280.34      7.75 o 
   4   3  18       56.45       66.53      7.75 o 
   5   3  18       15.49       35.53      7.75 o 
   6   3  18      122.51      133.71     10.34 o 
  -6   4  18        4.64       10.98     10.98 o 
  -5   4  18      176.02      205.41     10.34 o 
  -4   4  18      400.49      415.99     10.34 o 
  -3   4  18       18.00       16.79      7.11 o 
  -2   4  18       57.49       58.78      6.46 o 
  -1   4  18      828.58      839.73     13.56 o 
   0   4  18      471.80      446.99      8.40 o 
   1   4  18      849.78      839.73     12.92 o 
   2   4  18       90.78       85.26      5.17 o 
   3   4  18        7.40        5.81      6.46 o 
   4   4  18      423.08      432.78      9.69 o 
   5   4  18      166.91      179.57      8.40 o 
   6   4  18       15.39       25.84     10.34 o 
  -6   5  18       30.16       26.48      9.69 o 
  -5   5  18       20.74       18.09      8.40 o 
  -4   5  18       19.04        9.69      7.11 o 
  -3   5  18      140.09      142.75      8.40 o 
  -2   5  18       24.56       19.38      7.11 o 
  -1   5  18      922.73      864.92     13.56 o 
   0   5  18      695.58      719.58     11.63 o 
   1   5  18      849.30      824.22     13.56 o 
   2   5  18       14.83        5.81      5.81 o 
   3   5  18      148.86      160.19      7.75 o 
   4   5  18       12.35       19.38      8.40 o 
   5   5  18       26.19       38.76      7.75 o 
   6   5  18       31.72       40.05     10.98 o 
  -6   6  18       51.58       40.69     10.98 o 
  -5   6  18      128.55      157.61     10.34 o 
  -4   6  18       18.32       18.09      7.11 o 
  -3   6  18      151.81      129.83      8.40 o 
  -2   6  18      124.11      117.56      7.11 o 
  -1   6  18      509.91      525.80     10.34 o 
   0   6  18      100.82      104.00      5.81 o 
   1   6  18      445.58      439.89     10.34 o 
   2   6  18      117.38       79.45      6.46 o 
   3   6  18      210.23      200.24      7.75 o 
   4   6  18       11.67        2.58      7.75 o 
   5   6  18      101.93       92.37      9.04 o 
   6   6  18       45.22       41.99     10.98 o 
  -6   7  18       47.71       42.63     11.63 o 
  -5   7  18       18.16       17.44      9.69 o 
  -4   7  18       11.13        7.11      7.75 o 
  -3   7  18      119.31      113.69      7.11 o 
  -2   7  18      391.88      422.45      9.69 o 
  -1   7  18      202.34      193.14      7.11 o 
   0   7  18       65.72       74.93      7.11 o 
   1   7  18      146.96      142.11      7.11 o 
   2   7  18      464.09      471.54     10.34 o 
   3   7  18      123.28      114.33      7.75 o 
   4   7  18       23.13       38.11      7.75 o 
   5   7  18       21.76       30.36      8.40 o 
   6   7  18       36.38       43.92      9.69 o 
  -5   8  18       12.15        9.69      9.69 o 
  -4   8  18       95.07       95.60      9.04 o 
  -3   8  18      246.66      253.21      9.04 o 
  -2   8  18      127.86      120.79      7.75 o 
  -1   8  18       31.18       28.42      6.46 o 
   0   8  18        1.65       -7.11      7.75 o 
   1   8  18       33.91       34.88      7.75 o 
   2   8  18      132.21      135.65      7.11 o 
   3   8  18      237.11      235.12      9.04 o 
   4   8  18       80.83       81.39      7.75 o 
   5   8  18       18.68       22.61      9.69 o 
  -5   9  18       10.00       23.90     11.63 o 
  -4   9  18       27.80       21.96      8.40 o 
  -3   9  18        8.15       -3.88      7.75 o 
  -2   9  18      111.37      160.19      9.69 o 
  -1   9  18      281.87      280.98     10.98 o 
   0   9  18      157.50      158.26      7.75 o 
   1   9  18      269.29      218.33      8.40 o 
   2   9  18      142.11      156.96      8.40 o 
   3   9  18        4.51        3.88      8.40 o 
   4   9  18       22.70       34.23      8.40 o 
   5   9  18        8.58       16.79      9.04 o 
  -5  10  18       43.00       58.78     12.92 o 
  -4  10  18      100.75       92.37      9.04 o 
  -3  10  18       19.57       15.50      7.75 o 
  -2  10  18       27.78       28.42      7.75 o 
  -1  10  18       45.28       67.18      9.04 o 
   0  10  18       12.55       11.63      7.11 o 
   1  10  18       51.54       66.53      8.40 o 
   2  10  18       14.72       13.56      9.69 o 
   3  10  18       26.69       20.02      9.04 o 
   4  10  18       96.03       96.25     10.34 o 
   5  10  18       30.11       53.61     10.98 o 
  -4  11  18       31.52       39.40     10.34 o 
  -3  11  18       88.28       83.97      9.04 o 
  -2  11  18       43.69       31.01      8.40 o 
  -1  11  18      316.73      333.31     11.63 o 
   0  11  18       83.85      106.58      9.04 o 
   1  11  18      294.31      333.31     10.98 o 
   2  11  18       49.40       69.12     10.98 o 
   3  11  18       99.54       94.31      9.69 o 
   4  11  18       36.48       69.76     12.27 o 
  -4  12  18       13.40       33.59     10.98 o 
  -3  12  18       87.39       87.20     10.34 o 
  -2  12  18       30.76       16.15      9.04 o 
  -1  12  18        6.36        5.81      9.04 o 
   0  12  18       77.60       65.24      9.04 o 
   1  12  18        4.77       -0.65      9.69 o 
   2  12  18       47.79       59.43     11.63 o 
   3  12  18      102.82       88.49     10.34 o 
   4  12  18       18.29       16.15     11.63 o 
  -3  13  18       56.68       60.72     12.27 o 
  -2  13  18       61.69       60.07      9.04 o 
  -1  13  18       12.19       13.56      9.69 o 
   0  13  18      102.17      109.16     10.34 o 
   1  13  18       14.91       -2.58      9.04 o 
   2  13  18       84.40       98.83     10.98 o 
   3  13  18       56.64       61.36     13.56 o 
  -2  14  18       37.33       47.80      9.69 o 
  -1  14  18       64.94       56.20      9.69 o 
   0  14  18       22.66       18.73      9.69 o 
   1  14  18       62.18       63.30     10.34 o 
   2  14  18       52.47       65.89     11.63 o 
  -1  15  18      114.51      103.35     11.63 o 
   0  15  18       11.94        5.81      9.04 o 
   1  15  18      105.45       98.83     10.98 o 
   1   0  19       16.95       20.02      4.52 o 
   2   0  19       89.83       85.91      5.81 o 
   3   0  19      128.88      134.36      7.75 o 
   4   0  19      394.16      423.09      9.69 o 
   5   0  19       21.77       10.98      9.04 o 
   6   0  19      111.87      131.13     11.63 o 
  -6   1  19      116.53      105.29     11.63 o 
  -5   1  19       39.32       52.97      9.04 o 
  -4   1  19      293.56      321.03      9.69 o 
  -3   1  19      101.54      104.00      8.40 o 
  -2   1  19       63.97       52.97      6.46 o 
  -1   1  19      260.18      273.23      7.11 o 
   0   1  19      723.19      710.54     11.63 o 
   1   1  19      236.60      246.75      6.46 o 
   2   1  19       60.83       57.49      6.46 o 
   3   1  19      104.35      103.35      7.11 o 
   4   1  19      326.53      344.93      9.69 o 
   5   1  19       33.41       36.17     10.34 o 
   6   1  19      112.46      115.62     10.98 o 
  -6   2  19       51.77       64.59      9.69 o 
  -5   2  19       21.18       32.30      9.04 o 
  -4   2  19       69.41       74.28      7.75 o 
  -3   2  19      861.48      908.20     16.15 o 
  -2   2  19      196.36      192.49      7.75 o 
  -1   2  19      230.86      210.58      7.11 o 
   0   2  19      124.14      151.80      6.46 o 
   1   2  19      254.99      246.10      7.75 o 
   2   2  19      170.68      156.32      7.11 o 
   3   2  19      907.45      955.35     15.50 o 
   4   2  19       70.58       73.64      8.40 o 
   5   2  19       21.54       24.55      9.04 o 
   6   2  19       49.33       43.92      9.04 o 
  -6   3  19       33.04       45.86     10.34 o 
  -5   3  19       28.77       17.44      8.40 o 
  -4   3  19       84.26       70.41      7.75 o 
  -3   3  19      354.69      353.98      9.69 o 
  -2   3  19      177.17      171.82      7.75 o 
  -1   3  19      347.96      351.39      8.40 o 
   0   3  19       25.90       37.46      5.81 o 
   1   3  19      341.55      344.29      8.40 o 
   2   3  19      149.79      157.61      7.75 o 
   3   3  19      339.39      363.02      9.69 o 
   4   3  19       69.06       63.30      7.11 o 
   5   3  19       30.75       21.96      7.75 o 
   6   3  19       28.16       45.86     10.98 o 
  -6   4  19       33.74       41.99     10.34 o 
  -5   4  19       55.80       54.91      8.40 o 
  -4   4  19      384.80      349.45     10.98 o 
  -3   4  19      508.92      537.42     11.63 o 
  -2   4  19       83.37       78.16      6.46 o 
  -1   4  19       22.83       14.21      6.46 o 
   0   4  19       22.35       19.38      5.17 o 
   1   4  19       27.54       21.96      5.81 o 
   2   4  19       71.23       69.76      6.46 o 
   3   4  19      431.91      450.22      9.69 o 
   4   4  19      398.65      380.46     10.34 o 
   5   4  19       26.88       40.05      8.40 o 
   6   4  19       39.87       48.45      9.69 o 
  -6   5  19      157.83      125.96     13.56 o 
  -5   5  19        5.19        8.40      8.40 o 
  -4   5  19      233.55      260.96      9.04 o 
  -3   5  19       40.44       41.99      7.11 o 
  -2   5  19       49.18       50.38      6.46 o 
  -1   5  19       22.15       36.17      5.81 o 
   0   5  19     1282.90     1391.36     20.67 o 
   1   5  19       23.05       29.71      6.46 o 
   2   5  19       41.38       25.84      7.11 o 
   3   5  19       42.80       38.76      7.11 o 
   4   5  19      208.74      243.52      9.04 o 
   5   5  19       11.20       10.34      7.75 o 
   6   5  19      149.34      149.86     11.63 o 
  -5   6  19       19.08        1.29      9.69 o 
  -4   6  19      230.68      240.29      9.04 o 
  -3   6  19      215.65      210.58      9.04 o 
  -2   6  19      158.53      166.01      7.75 o 
  -1   6  19      488.11      460.56      9.04 o 
   0   6  19       31.82       29.71      6.46 o 
   1   6  19      484.55      446.35     10.34 o 
   2   6  19      123.16      138.88      7.75 o 
   3   6  19      234.66      241.58      9.04 o 
   4   6  19      211.99      229.96      9.04 o 
   5   6  19       16.53       13.56      9.04 o 
  -5   7  19        0.88       21.32     12.27 o 
  -4   7  19       11.47       -5.17      7.75 o 
  -3   7  19      134.55      139.52      8.40 o 
  -2   7  19      148.87      156.96      7.75 o 
  -1   7  19      355.88      313.93      8.40 o 
   0   7  19      102.88      113.04      8.40 o 
   1   7  19      330.71      285.51      9.04 o 
   2   7  19      150.29      148.57      8.40 o 
   3   7  19      151.19      171.82      9.04 o 
   4   7  19       12.68        5.17      8.40 o 
   5   7  19        0.73        9.04     10.34 o 
  -5   8  19       54.51       69.76     10.98 o 
  -4   8  19       22.79       38.76      9.04 o 
  -3   8  19      347.01      344.93     10.98 o 
  -2   8  19       29.78       38.76      7.75 o 
  -1   8  19       38.83       21.96      7.75 o 
   0   8  19        7.52       12.27      7.75 o 
   1   8  19       45.21       45.86      7.75 o 
   2   8  19       32.33       36.82      7.75 o 
   3   8  19      351.43      352.68     11.63 o 
   4   8  19       38.00       58.13      9.04 o 
   5   8  19       56.17       48.45     11.63 o 
  -5   9  19       15.62       17.44     12.27 o 
  -4   9  19      131.70      122.08      9.69 o 
  -3   9  19       22.53       16.15      8.40 o 
  -2   9  19       21.47        3.88      9.04 o 
  -1   9  19      423.20      475.41     12.27 o 
   0   9  19      209.57      242.87      9.69 o 
   1   9  19      404.17      461.20     11.63 o 
   2   9  19       24.69       45.22      9.04 o 
   3   9  19       16.30       32.94      8.40 o 
   4   9  19      156.31      163.42     10.34 o 
   5   9  19       21.67       20.02     10.98 o 
  -4  10  19      129.56      124.02      9.04 o 
  -3  10  19       30.13       34.88      9.69 o 
  -2  10  19       16.96       20.02      8.40 o 
  -1  10  19      222.97      231.25     10.34 o 
   0  10  19        0.13       17.44      7.75 o 
   1  10  19      252.16      241.58     10.98 o 
   2  10  19       10.21        7.11      9.69 o 
   3  10  19       36.52       29.07     10.34 o 
   4  10  19      129.76      116.92     11.63 o 
  -4  11  19        3.69       10.98     12.27 o 
  -3  11  19       36.86       29.71      9.04 o 
  -2  11  19       68.95       69.12      9.69 o 
  -1  11  19       40.30       58.13     10.34 o 
   0  11  19       72.66       74.93      9.04 o 
   1  11  19       43.27       26.48     10.34 o 
   2  11  19       60.29       32.94     10.34 o 
   3  11  19       35.04       50.38      9.69 o 
   4  11  19        2.67       10.34     12.27 o 
  -3  12  19       53.64       54.91     10.98 o 
  -2  12  19       71.25       72.99     10.98 o 
  -1  12  19       19.01       19.38      9.69 o 
   0  12  19       19.83       25.84      9.04 o 
   1  12  19       18.79       18.09      9.69 o 
   2  12  19       61.67       75.58     11.63 o 
   3  12  19       36.18       60.72     11.63 o 
  -2  13  19       50.10       63.30      9.04 o 
  -1  13  19       48.26       76.22     10.98 o 
   0  13  19       27.91       31.65      9.04 o 
   1  13  19       45.12       75.58     10.34 o 
   2  13  19       71.45       87.85     12.27 o 
  -1  14  19      107.01      109.16     11.63 o 
   0  14  19       53.41       78.16     10.98 o 
   1  14  19       90.03       82.03     12.27 o 
   0   0  20      202.88      225.43      9.69 o 
   1   0  20       56.23       51.68      5.81 o 
   2   0  20       88.72       85.26      8.40 o 
   3   0  20      193.55      166.65      8.40 o 
   4   0  20       72.21       78.80      7.75 o 
   5   0  20      313.48      323.62     11.63 o 
   6   0  20      106.90      107.23     12.27 o 
  -6   1  20        2.53        8.40     10.34 o 
  -5   1  20       60.00       57.49      9.04 o 
  -4   1  20        2.47        1.94      8.40 o 
  -3   1  20      145.11      140.17      8.40 o 
  -2   1  20      177.23      203.47      9.04 o 
  -1   1  20      566.76      568.43     12.27 o 
   0   1  20      157.35      150.50      6.46 o 
   1   1  20      465.01      457.97     10.34 o 
   2   1  20      145.45      151.15      9.04 o 
   3   1  20      198.55      226.73      9.69 o 
   4   1  20        0.51       13.56      7.75 o 
   5   1  20       62.18       71.70      9.69 o 
   6   1  20        2.17       12.92     11.63 o 
  -6   2  20       15.86       20.67     11.63 o 
  -5   2  20       31.00       20.67      9.04 o 
  -4   2  20      151.39      146.63      9.04 o 
  -3   2  20       20.86       27.13      7.75 o 
  -2   2  20       58.46       65.89      7.75 o 
  -1   2  20       32.85       43.92      5.81 o 
   0   2  20       34.49       47.80      5.81 o 
   1   2  20       21.93       34.23      7.11 o 
   2   2  20       63.90       55.55      7.75 o 
   3   2  20       32.00       27.13      7.75 o 
   4   2  20      146.58      143.40      8.40 o 
   5   2  20       33.84       45.22      9.04 o 
   6   2  20       17.10       12.27     10.34 o 
  -5   3  20       19.45       16.79      9.04 o 
  -4   3  20       19.73        9.04      8.40 o 
  -3   3  20      345.20      428.26     11.63 o 
  -2   3  20      204.71      241.58      8.40 o 
  -1   3  20      176.45      173.11      7.11 o 
   0   3  20      449.31      443.12      9.69 o 
   1   3  20      177.12      162.78      7.75 o 
   2   3  20      191.32      209.93      7.75 o 
   3   3  20      354.07      417.92     10.34 o 
   4   3  20       21.47       16.79      9.04 o 
   5   3  20       13.05       12.92      9.04 o 
  -5   4  20       59.98       60.72      9.04 o 
  -4   4  20      174.63      187.32      9.69 o 
  -3   4  20       17.72       12.27      8.40 o 
  -2   4  20      203.88      198.30      9.04 o 
  -1   4  20       60.12       72.35      5.81 o 
   0   4  20      358.65      386.92      9.04 o 
   1   4  20       81.37       84.62      6.46 o 
   2   4  20      182.93      175.70      8.40 o 
   3   4  20        9.26       31.65      7.11 o 
   4   4  20      203.78      236.41     10.98 o 
   5   4  20       84.01       78.80      9.04 o 
  -5   5  20       14.16       14.86      9.69 o 
  -4   5  20       48.37       43.92      8.40 o 
  -3   5  20       39.09       39.40      7.75 o 
  -2   5  20       66.04       72.99      7.11 o 
  -1   5  20      159.95      151.80      7.11 o 
   0   5  20       54.19       62.01      6.46 o 
   1   5  20      159.48      157.61      7.75 o 
   2   5  20       72.82       83.97      9.04 o 
   3   5  20       59.93       65.24      7.75 o 
   4   5  20       46.09       52.32      9.69 o 
   5   5  20       20.98       24.55     10.98 o 
  -5   6  20       83.85       93.02     11.63 o 
  -4   6  20       12.20        6.46      8.40 o 
  -3   6  20      127.01      132.42      9.04 o 
  -2   6  20       27.36       16.79      6.46 o 
  -1   6  20        1.11       -3.88      7.11 o 
   0   6  20       43.01       67.18      7.75 o 
   1   6  20        1.08       14.21      6.46 o 
   2   6  20       32.62       40.05      7.75 o 
   3   6  20      111.70       93.02      8.40 o 
   4   6  20        5.06       -2.58      8.40 o 
   5   6  20      112.31      116.92     11.63 o 
  -5   7  20       10.96       -1.29     10.98 o 
  -4   7  20        3.88        7.75      9.04 o 
  -3   7  20      141.99      162.78      9.04 o 
  -2   7  20      121.63      142.75      7.75 o 
  -1   7  20      251.26      268.07      9.69 o 
   0   7  20       40.69       44.57      8.40 o 
   1   7  20      297.81      313.93      9.69 o 
   2   7  20      100.77      130.48      8.40 o 
   3   7  20      149.17      187.97      9.69 o 
   4   7  20        2.81        7.75      9.04 o 
   5   7  20        7.41       -2.58      9.69 o 
  -4   8  20      264.94      253.21     11.63 o 
  -3   8  20       52.62       64.59      9.69 o 
  -2   8  20      148.98      129.19      9.04 o 
  -1   8  20        5.98        3.23      8.40 o 
   0   8  20       64.01       60.07      8.40 o 
   1   8  20        4.35       12.27      9.04 o 
   2   8  20      113.90      102.70      9.04 o 
   3   8  20       39.26       43.92      9.04 o 
   4   8  20      201.44      202.83     10.98 o 
  -4   9  20       33.47       33.59     11.63 o 
  -3   9  20       22.31       34.88      8.40 o 
  -2   9  20      187.56      200.24     10.98 o 
  -1   9  20        9.59        3.88      9.69 o 
   0   9  20       89.10       76.22      9.69 o 
   1   9  20        6.76        0.00      9.69 o 
   2   9  20      167.80      176.34     10.98 o 
   3   9  20       16.75       39.40     10.34 o 
   4   9  20       40.31       42.63     11.63 o 
  -4  10  20       14.68       22.61     11.63 o 
  -3  10  20       55.21       45.22     10.98 o 
  -2  10  20       73.83       58.78     10.34 o 
  -1  10  20       19.73       32.94      9.04 o 
   0  10  20       66.80       61.36      9.69 o 
   1  10  20       16.95       23.25     10.34 o 
   2  10  20       48.67       73.64     10.34 o 
   3  10  20       54.85       67.82     12.27 o 
   4  10  20        6.72        0.00     10.98 o 
  -3  11  20       38.77       31.65     10.98 o 
  -2  11  20       14.79        9.69      9.69 o 
  -1  11  20      137.53      164.72     11.63 o 
   0  11  20       13.14        7.75      9.69 o 
   1  11  20      126.41      113.04     10.34 o 
   2  11  20        9.72       20.67     10.98 o 
   3  11  20       42.74       35.53     11.63 o 
  -2  12  20        5.63        9.69     10.34 o 
  -1  12  20       70.13       55.55      9.69 o 
   0  12  20       19.72       17.44      9.69 o 
   1  12  20       79.23       86.56     11.63 o 
   2  12  20        7.12       11.63     13.56 o 
  -1  13  20       26.56       16.79      9.04 o 
   0  13  20      208.21      193.14     12.92 o 
   1  13  20       17.39        1.29     10.98 o 
   1   0  21      140.57      205.41      8.40 o 
   2   0  21      126.48      123.37      9.04 o 
   3   0  21       34.76       35.53      8.40 o 
   4   0  21        7.66        9.04      8.40 o 
   5   0  21        8.09       19.38      9.69 o 
  -5   1  21      142.44      170.53     10.34 o 
  -4   1  21       32.47       68.47      9.04 o 
  -3   1  21       31.02       23.90      8.40 o 
  -2   1  21      292.24      264.19      9.69 o 
  -1   1  21      179.94      196.37      7.75 o 
   0   1  21      134.60      121.44      7.11 o 
   1   1  21      186.65      181.51      8.40 o 
   2   1  21      301.84      293.26      9.69 o 
   3   1  21       34.99       25.84      8.40 o 
   4   1  21       29.71       45.86      8.40 o 
   5   1  21      138.93      165.36     11.63 o 
  -5   2  21      117.71      110.46     10.34 o 
  -4   2  21       77.38       85.26      9.04 o 
  -3   2  21        9.42        3.23      7.75 o 
  -2   2  21      240.56      240.94      9.69 o 
  -1   2  21      201.46      181.51      7.75 o 
   0   2  21       93.28       78.80      7.11 o 
   1   2  21      182.26      156.96      8.40 o 
   2   2  21      279.39      326.20     10.34 o 
   3   2  21       10.96       29.07      7.75 o 
   4   2  21       73.44       80.74      9.04 o 
   5   2  21      107.48       76.87      9.69 o 
  -5   3  21       14.56       23.25      9.04 o 
  -4   3  21       65.24       74.28      9.04 o 
  -3   3  21      112.62      113.69      9.04 o 
  -2   3  21        7.01       16.79      8.40 o 
  -1   3  21      309.97      307.47      9.04 o 
   0   3  21       10.75       -1.94      6.46 o 
   1   3  21      347.92      376.58     10.34 o 
   2   3  21        1.34       -0.65      8.40 o 
   3   3  21      118.22      123.37      8.40 o 
   4   3  21       64.57       65.89     10.34 o 
   5   3  21       10.98       -3.23      9.69 o 
  -5   4  21      102.63       95.60      9.69 o 
  -4   4  21       19.06       47.80      9.69 o 
  -3   4  21       28.86       56.84      9.04 o 
  -2   4  21       97.99       88.49      7.75 o 
  -1   4  21      130.20      124.02      7.11 o 
   0   4  21       46.77       32.94      6.46 o 
   1   4  21      147.22      157.61      7.75 o 
   2   4  21       97.53       93.02      7.75 o 
   3   4  21       19.43       27.78      9.04 o 
   4   4  21       11.72       23.90      9.69 o 
   5   4  21       98.12       97.54     10.34 o 
  -5   5  21       39.44       62.01     10.34 o 
  -4   5  21       27.75       31.65      9.04 o 
  -3   5  21       57.56       58.13      7.75 o 
  -2   5  21      324.32      337.83      9.69 o 
  -1   5  21       80.33       89.14      7.11 o 
   0   5  21      231.69      206.70      8.40 o 
   1   5  21       74.23       75.58      7.75 o 
   2   5  21      291.01      304.88     10.34 o 
   3   5  21       59.29       58.78      9.04 o 
   4   5  21       27.57        6.46     10.34 o 
   5   5  21       39.40       36.17     11.63 o 
  -4   6  21      166.25      131.13      9.69 o 
  -3   6  21       26.42       40.05      9.04 o 
  -2   6  21       80.90       74.28      9.04 o 
  -1   6  21       88.29       93.02      8.40 o 
   0   6  21       73.50       63.95      8.40 o 
   1   6  21       85.00       82.03      9.04 o 
   2   6  21       83.07       79.45      7.75 o 
   3   6  21       20.62       29.71      8.40 o 
   4   6  21      195.34      188.62     10.98 o 
   5   6  21       27.96       10.98     35.53 o 
  -4   7  21        6.27        5.81      9.04 o 
  -3   7  21       24.81       17.44      7.75 o 
  -2   7  21       50.64       68.47      8.40 o 
  -1   7  21       52.52       38.11      7.75 o 
   0   7  21       27.06       14.86      9.04 o 
   1   7  21       69.11       42.63      8.40 o 
   2   7  21       47.25       61.36      9.04 o 
   3   7  21       26.38       27.13      9.04 o 
   4   7  21        6.66       -2.58      9.69 o 
  -4   8  21       62.52       72.35     10.34 o 
  -3   8  21       44.22       72.35     10.34 o 
  -2   8  21       10.72       33.59      9.04 o 
  -1   8  21       26.73       10.98      9.04 o 
   0   8  21       12.22       13.56      9.04 o 
   1   8  21       30.74       45.22      8.40 o 
   2   8  21       19.17       22.61     10.34 o 
   3   8  21       57.25       57.49      9.04 o 
   4   8  21       64.56       71.05     10.98 o 
  -4   9  21        7.79       18.09     30.36 o 
  -3   9  21       37.57       25.84      9.69 o 
  -2   9  21      131.57      123.37     10.34 o 
  -1   9  21      175.09      175.70     11.63 o 
   0   9  21       28.50       18.73      9.69 o 
   1   9  21      205.04      182.16     12.27 o 
   2   9  21      132.40      124.67      9.69 o 
   3   9  21       44.74       26.48     10.98 o 
   4   9  21       11.14       -3.88     16.79 o 
  -3  10  21       37.30       18.73     10.98 o 
  -2  10  21       13.59        2.58     12.27 o 
  -1  10  21       73.37      102.70     10.98 o 
   0  10  21       74.54       98.18     10.34 o 
   1  10  21       56.68       78.80     10.34 o 
   2  10  21       10.64       36.17     10.34 o 
   3  10  21       58.40       52.32     10.34 o 
  -2  11  21      136.97      162.78     12.27 o 
  -1  11  21        7.30      -10.34     10.34 o 
   0  11  21      120.83      102.70     10.34 o 
   1  11  21        5.06      -10.34     10.34 o 
   2  11  21      157.94      152.44     13.56 o 
  -1  12  21       43.83       43.92     10.98 o 
   0  12  21       11.11       25.84     12.27 o 
   1  12  21       44.16       81.39     12.92 o 
   0   0  22        8.13       29.07     14.21 o 
   1   0  22       96.64      116.27      8.40 o 
   2   0  22       28.45       34.88      8.40 o 
   3   0  22      326.63      313.93     10.34 o 
   4   0  22        0.01        7.11      9.04 o 
   5   0  22        0.06       13.56     10.34 o 
  -5   1  22       26.67       51.03     10.34 o 
  -4   1  22       71.88       79.45     10.34 o 
  -3   1  22       31.32       24.55      9.04 o 
  -2   1  22       54.24       70.41      9.69 o 
  -1   1  22      134.88      127.90      9.04 o 
   0   1  22      261.04      248.69     10.34 o 
   1   1  22      138.39      134.36      8.40 o 
   2   1  22       47.04       44.57      9.04 o 
   3   1  22       19.12       17.44      8.40 o 
   4   1  22       83.88      111.10      9.69 o 
   5   1  22       18.13       23.25      9.69 o 
  -5   2  22        7.26        5.81      9.04 o 
  -4   2  22       33.67       35.53      9.69 o 
  -3   2  22       13.34       11.63      8.40 o 
  -2   2  22       28.17        9.69      9.04 o 
  -1   2  22      121.97      141.46      8.40 o 
   0   2  22      152.36      164.72     11.63 o 
   1   2  22       94.34      104.64     10.34 o 
   2   2  22       26.74       54.26      9.69 o 
   3   2  22       10.98       24.55      9.04 o 
   4   2  22       40.43       29.71      9.69 o 
   5   2  22        8.92       -7.11      9.69 o 
  -4   3  22       70.14       87.85      9.69 o 
  -3   3  22       19.08       15.50      9.04 o 
  -2   3  22        3.65       15.50      7.75 o 
  -1   3  22       82.05       82.03      8.40 o 
   0   3  22      264.18      262.90      9.04 o 
   1   3  22       89.02       94.95     10.98 o 
   2   3  22        4.85       -9.04      9.04 o 
   3   3  22       35.26       41.99      8.40 o 
   4   3  22       54.24       58.78     10.34 o 
  -4   4  22       37.70       42.63      9.69 o 
  -3   4  22      128.89      136.94      9.04 o 
  -2   4  22       65.32       64.59      8.40 o 
  -1   4  22      175.42      172.47     10.34 o 
   0   4  22        1.93       22.61      7.75 o 
   1   4  22      151.24      158.26      9.04 o 
   2   4  22       69.84       71.70      9.04 o 
   3   4  22      138.18      157.61      9.69 o 
   4   4  22       39.69       30.36     10.98 o 
  -4   5  22       65.27       60.72      9.69 o 
  -3   5  22      120.77      125.96     10.34 o 
  -2   5  22       85.88       82.68      9.04 o 
  -1   5  22      131.07      119.50      9.04 o 
   0   5  22        5.14       -5.17     10.34 o 
   1   5  22      135.07      115.62      8.40 o 
   2   5  22      107.92      117.56      9.69 o 
   3   5  22      115.89       94.95     10.34 o 
   4   5  22       76.40       92.37     10.98 o 
  -4   6  22       13.38        4.52      9.69 o 
  -3   6  22       77.51       85.91      9.69 o 
  -2   6  22       44.17       74.93      9.69 o 
  -1   6  22        7.34       27.78      9.69 o 
   0   6  22      128.18      177.63      9.04 o 
   1   6  22        8.42       30.36      9.04 o 
   2   6  22       46.04       66.53      9.04 o 
   3   6  22       65.62       86.56      9.69 o 
   4   6  22       16.84       25.84     10.34 o 
  -4   7  22      101.69      115.62     11.63 o 
  -3   7  22       36.62       56.84      9.69 o 
  -2   7  22        3.39        2.58      9.69 o 
  -1   7  22       80.16       88.49      9.04 o 
   0   7  22      168.73      145.98     10.34 o 
   1   7  22       72.20       72.99      7.75 o 
   2   7  22        2.75       25.19      9.04 o 
   3   7  22       25.80       38.76     10.34 o 
   4   7  22       77.18       76.22     11.63 o 
  -3   8  22       91.12      121.44     12.27 o 
  -2   8  22      111.08       87.85     10.98 o 
  -1   8  22      148.90      161.49     10.98 o 
   0   8  22       63.57       76.87     11.63 o 
   1   8  22      147.18      182.80     11.63 o 
   2   8  22       99.44       62.01     10.34 o 
   3   8  22      104.87      135.65     11.63 o 
  -3   9  22       67.07       84.62     10.98 o 
  -2   9  22       17.88       11.63     10.34 o 
  -1   9  22       31.59       32.94     11.63 o 
   0   9  22      186.92      193.14     12.92 o 
   1   9  22       26.71       36.17     10.34 o 
   2   9  22       22.75       41.99     10.98 o 
   3   9  22       58.35       63.95     10.98 o 
  -2  10  22      106.73      142.75     12.92 o 
  -1  10  22       31.62       53.61     10.34 o 
   0  10  22        0.34       41.34     10.98 o 
   1  10  22       22.13       26.48     10.34 o 
   2  10  22      109.66       94.31     10.98 o 
  -1  11  22       38.63       36.17     12.27 o 
   0  11  22        6.17        9.69     10.98 o 
   1  11  22       19.42       17.44     11.63 o 
   1   0  23      164.83      191.20     10.34 o 
   2   0  23       27.46       39.40     10.98 o 
   3   0  23        3.72       25.84      9.04 o 
   4   0  23       83.94       97.54     10.34 o 
  -4   1  23       27.67       47.15      9.69 o 
  -3   1  23      223.78      228.66     11.63 o 
  -2   1  23      158.34      149.21     12.27 o 
  -1   1  23       33.47       33.59      9.69 o 
   0   1  23        0.20       -1.94      9.69 o 
   1   1  23       18.07       17.44      9.69 o 
   2   1  23      165.88      173.11     10.98 o 
   3   1  23      239.93      264.19     10.98 o 
   4   1  23       34.32       36.82      9.69 o 
  -4   2  23       43.73       36.82      9.04 o 
  -3   2  23        1.76        5.81      8.40 o 
  -2   2  23       41.00       45.86      9.04 o 
  -1   2  23       67.48       72.35      9.04 o 
   0   2  23      679.06      774.48     19.38 o 
   1   2  23       48.52       40.05     10.34 o 
   2   2  23       36.15       23.90      9.04 o 
   3   2  23        3.50       29.71      9.04 o 
   4   2  23       44.16       20.02     10.34 o 
  -4   3  23       54.95       61.36     10.34 o 
  -3   3  23       42.24       49.09      9.04 o 
  -2   3  23       67.78       64.59      8.40 o 
  -1   3  23       63.99       55.55      7.75 o 
   0   3  23       86.34      109.16      9.69 o 
   1   3  23       80.96       54.91      9.69 o 
   2   3  23       63.97       61.36      9.04 o 
   3   3  23       36.02       52.32      9.69 o 
   4   3  23       36.76       44.57     10.34 o 
  -4   4  23       72.30       82.03      9.69 o 
  -3   4  23        5.67        4.52      9.04 o 
  -2   4  23       16.46       41.99      9.04 o 
  -1   4  23       50.67       43.92      8.40 o 
   0   4  23      107.06      137.59      9.69 o 
   1   4  23       58.00       70.41      9.69 o 
   2   4  23       18.36       14.21      8.40 o 
   3   4  23        8.59       -2.58      9.04 o 
   4   4  23       63.07       48.45     10.34 o 
  -3   5  23      159.24      180.86     10.34 o 
  -2   5  23       23.96       27.78      9.04 o 
  -1   5  23        4.40       18.09      7.75 o 
   0   5  23        9.09        2.58      9.04 o 
   1   5  23       10.05        8.40      9.04 o 
   2   5  23       25.07       65.24     10.98 o 
   3   5  23      159.92      189.91     11.63 o 
  -3   6  23       17.78       13.56      9.69 o 
  -2   6  23       49.75       80.74      9.04 o 
  -1   6  23       81.82      102.70      9.04 o 
   0   6  23      208.15      215.10     10.98 o 
   1   6  23       76.01       82.03      9.69 o 
   2   6  23       63.72       70.41     10.98 o 
   3   6  23       32.19       31.01     10.34 o 
  -3   7  23       42.77       29.07     10.34 o 
  -2   7  23       21.33       35.53      9.69 o 
  -1   7  23       27.33       39.40     10.98 o 
   0   7  23        2.88        6.46     10.98 o 
   1   7  23       15.34       18.09     10.98 o 
   2   7  23       30.50       70.41     10.98 o 
   3   7  23       48.22       41.99     10.34 o 
  -2   8  23        9.17       13.56     10.34 o 
  -1   8  23       10.47       22.61     10.34 o 
   0   8  23      209.92      267.42     12.92 o 
   1   8  23       16.68       45.86     10.34 o 
   2   8  23       12.18      -10.98     10.98 o 
  -2   9  23       35.95       17.44     11.63 o 
  -1   9  23        1.43       -5.17     11.63 o 
   0   9  23        0.64      -11.63     11.63 o 
   1   9  23        8.94       -7.75     10.34 o 
   2   9  23       49.81       47.80     11.63 o 
  -1  10  23       51.27       60.07     20.67 o 
   0  10  23        0.23       -3.88     12.92 o 
   1  10  23       45.31       55.55     17.44 o 
   0   0  24        5.69       -6.46     19.38 o 
   1   0  24        8.80       -3.23     10.34 o 
   2   0  24      191.91      213.16     11.63 o 
   3   0  24       12.50       27.78      9.69 o 
  -3   1  24        3.31        0.00     11.63 o 
  -2   1  24       30.09       54.26     10.98 o 
  -1   1  24        5.11        1.94     11.63 o 
   0   1  24        3.67        6.46     12.27 o 
   1   1  24       17.26       10.34     10.34 o 
   2   1  24       53.09       52.97     10.98 o 
   3   1  24        4.63       -9.04      9.04 o 
  -3   2  24       28.07       32.30     10.98 o 
  -2   2  24       30.33       37.46      9.04 o 
  -1   2  24       34.13       37.46     10.34 o 
   0   2  24       36.48       21.32     10.98 o 
   1   2  24       14.49       18.73     10.34 o 
   2   2  24       33.58       41.99     11.63 o 
   3   2  24       24.76       16.15      9.69 o 
  -3   3  24       16.11       37.46     10.34 o 
  -2   3  24       89.47       69.76     10.34 o 
  -1   3  24       14.23       30.36     11.63 o 
   0   3  24       12.94       17.44     10.98 o 
   1   3  24       28.12       62.01     10.34 o 
   2   3  24       83.18       82.03      9.69 o 
   3   3  24       15.16       25.19      9.69 o 
  -3   4  24        9.68       12.92      9.69 o 
  -2   4  24      210.88      235.77     10.98 o 
  -1   4  24       48.15       69.76     10.98 o 
   0   4  24       71.85       63.95     11.63 o 
   1   4  24       47.68       47.15     12.27 o 
   2   4  24      187.08      220.91     10.98 o 
   3   4  24       10.61       -5.81      9.04 o 
  -3   5  24       38.04       45.86      9.69 o 
  -2   5  24        0.75       26.48     10.34 o 
  -1   5  24       25.69       12.92     10.34 o 
   0   5  24        0.14       -7.75     10.34 o 
   1   5  24       20.30       26.48     10.98 o 
   2   5  24        4.64       16.79     10.34 o 
   3   5  24       43.56       51.68     12.27 o 
  -2   6  24      181.52      199.60     12.27 o 
  -1   6  24        9.66       -0.65     11.63 o 
   0   6  24        1.37        3.88      9.04 o 
   1   6  24       11.17       15.50     10.98 o 
   2   6  24      162.71      208.64     11.63 o 
  -2   7  24       56.55       41.34     10.98 o 
  -1   7  24       56.29       47.80     13.56 o 
   0   7  24        2.82        2.58     11.63 o 
   1   7  24       33.79       20.67     12.92 o 
   2   7  24       71.12       21.96     10.98 o 
  -1   8  24       55.99       67.18     13.56 o 
   0   8  24       94.20       99.48     13.56 o 
   1   8  24       62.59       69.12     11.63 o 
   1   0  25      207.56      235.12     12.27 o 
   2   0  25        0.36      -10.34     10.34 o 
  -2   1  25       36.87       28.42     10.98 o 
  -1   1  25       24.43       18.73     10.34 o 
   0   1  25      117.55       80.10     10.98 o 
   1   1  25       21.66       41.99     11.63 o 
   2   1  25       25.87       38.76     10.34 o 
  -2   2  25       26.69       29.71     10.98 o 
  -1   2  25       24.27       55.55     12.27 o 
   0   2  25      158.27      186.68     11.63 o 
   1   2  25       24.58       24.55     10.98 o 
   2   2  25       36.86        2.58     10.98 o 
  -2   3  25      116.44      111.10     13.56 o 
  -1   3  25       11.74        9.69     10.98 o 
   0   3  25        1.54       -0.65     10.98 o 
   1   3  25       11.95       -1.94     11.63 o 
   2   3  25      107.23       96.89     12.27 o 
  -2   4  25       24.88       20.67     10.98 o 
  -1   4  25       91.66      116.92     11.63 o 
   0   4  25       80.56      109.81     10.34 o 
   1   4  25      109.30       99.48     10.98 o 
   2   4  25       31.96       34.23     10.98 o 
  -1   5  25       22.64       27.78     12.27 o 
   0   5  25        7.70       -9.04      9.69 o 
   1   5  25       19.35       27.13     12.27 o 
  -1   6  25      109.61      117.56     12.92 o 
   0   6  25       23.96        9.69     12.92 o 
   1   6  25       95.73       93.02     12.92 o 
   0   0  26       64.18       40.69     16.15 o 
   1   0  26       28.24       31.65     11.63 o 
  -1   1  26       19.45       26.48     11.63 o 
   0   1  26       11.43       41.99     12.27 o 
   1   1  26       17.48       38.76     12.27 o 
  -1   2  26       18.02       17.44     12.92 o 
   0   2  26       23.30       18.09     11.63 o 
   1   2  26       12.53        8.40     11.63 o 
   0   3  26       79.09      113.69     14.21 o 
                                                 
